# Supplementary material for: Identification of IGF1, SLC4A4, WWOX, and SFMBT1 as Hypertension Susceptibility Genes in Han Chinese with a Genome-Wide Gene-Based Association Study
Source: PLoS One. 2012 Mar 29;7(3):e32907. doi: 10.1371/journal.pone.0032907 (PMC3315540; doi:10.1371/journal.pone.0032907)
Supplement: Table S1 — Raw p-values (−log10 scale) of 101 genes identified by the genome-wide GBAS. Gene name, number of SNPs, chromosome, physical position, and category (the 101 genes are classified into 12 categories (Category I to XII) according to gene significance in the four genome-wide GBAS models) are shown. The raw p-values in −log10 scale are shown for our GBAS of the TWNHS (Method: CLRN, CLRC, CLRN,BMI, and CLRC,BMI) and gene expression analysis (Method: ANCOVA) in order. Raw p-values that reached pFDR<5×10−2 in each model are marked in bold. (XLS) [file pone.0032907.s003.xls]

## Sheet: Table S1
Table S1. Raw p-values (–log10 scale) of 101 genes identified by the genome-wide GBAS. Gene name, number of SNPs, chromosome, physical position, and category (the 101 genes are classified into 12 categories (Category I to XII) according to gene significance in the four genome-wide GBAS models) are shown. The raw p-values in –log10 scale are shown for our GBAS of the TWNHS (Method: CLRN, CLRC, CLR…
					GBAS_TWNHS (-log10p)				Gene expression analysis_TWNHS (-log10p)
Gene_Chr	#SNP	Chromosome	Physical_position	Category	CLR_N	CLR_C	CLR_N,BMI	CLR_C,BMI	ANCOVA
TMEM56_Chr1	17	1	95359361	I	9.83305e-14	6.7815e-20	1.73989e-12	1.18676e-17	0.00576775
SH3RF2_Chr5	21	5	145290529	I	2.46139e-08	2.91452e-09	8.16443e-08	3.09306e-08	0.386726
KIAA1797_Chr9	84	9	20638805	I	6.78188e-16	1.12749e-28	4.78199e-29	1.03011e-36	0.00797378
GABRG1_Chr4	10	4	45728007	II	4.028e-11	1.27122e-10	5.20315e-14	7.2548e-07	0.9866
NEK10_Chr3	21	3	27122324	III	5.70052e-11	1.84808e-16	0.0813418	7.6431e-11	0.115857
DLGAP2_Chr8	60	8	1427202	III	3.55722e-28	2.22668e-37	9.49795e-08	9.96749e-15	0.518744
DGKH_Chr13	67	13	41529719	III	2.92201e-09	5.07302e-22	1.56188e-05	1.22047e-14	0.67682
GABRB1_Chr4	68	4	46749863	IV	4.62139e-08	1.25454e-11	0.18519	0.0140979	0.523441
AAA1_Chr7	137	7	34348814	IV	3.76948e-11	6.02679e-19	0.0110701	5.79787e-07	0.21009
PRRX2_Chr9	15	9	131460260	IV	1.10882e-08	1.83555e-10	8.48243e-05	4.25397e-06	0.251275
ALK_Chr2	247	2	29270450	V	3.07942e-09	0.000616767	7.30245e-09	0.860018	0.961433
SFMBT1_Chr3	23	3	52923372	V	1.82326e-10	0.692643	3.5908e-09	0.692643	0.0473793
LARS_Chr5	6	5	145480189	V	2.80287e-09	1.43844e-05	5.28212e-11	2.23675e-05	0.00682661
SUHW2_Chr22	22	22	21161235	V	4.06433e-13	0.630847	4.99105e-11	0.676466	N.A.
C10orf107_Chr10	21	10	63090944	VI	1.6279e-08	0.0438779	0.011065	0.000246437	0.93281
LOC138046_Chr8	80	8	85271194	VII	0.000410672	7.70253e-13	1.90815e-14	1.83127e-23	N.A.
ACTN4_Chr19	13	19	43833814	VII	3.73216e-07	1.13753e-10	6.88406e-09	2.75166e-12	0.266121
MAST2_Chr1	24	1	46039043	VIII	2.33833e-06	1.49604e-12	1.39482e-05	5.84988e-14	0.136436
GRB14_Chr2	23	2	165054838	VIII	0.000256282	7.03601e-12	0.000864035	2.50015e-08	0.00714696
SH3BP4_Chr2	32	2	235518053	VIII	2.64911e-05	2.00026e-09	6.48554e-07	3.66602e-10	0.333586
IL17RD_Chr3	22	3	57096597	VIII	6.2056e-06	1.05552e-07	5.86708e-07	3.16509e-12	0.0605195
COMMD2_Chr3	9	3	150932636	VIII	1.21918e-06	1.10192e-07	1.56282e-05	1.22479e-07	0.571328
FLJ37543_Chr5	32	5	60964086	VIII	1.67067e-05	1.09129e-08	5.94083e-06	5.45813e-10	0.196236
TLX1_Chr10	10	10	102870783	VIII	1.49078e-06	6.12655e-09	3.97676e-07	3.46491e-08	0.558082
MGC24039_Chr12	17	12	31427014	VIII	1.75817e-07	2.17448e-11	0.0512497	9.34174e-09	N.A.
IGF1_Chr12	18	12	101305009	VIII	3.09798e-07	6.96654e-11	0.000310294	9.90064e-08	0.00320646
FURIN_Chr15	5	15	89205709	VIII	3.62305e-05	3.33721e-08	4.75819e-05	8.65847e-08	0.00225892
WWOX_Chr16	422	16	76681421	VIII	0.0169928	7.46982e-14	0.0222846	1.17597e-08	0.00596453
HLCS_Chr21	54	21	37056136	VIII	5.88246e-05	3.50957e-08	5.14844e-06	1.08887e-12	0.0138027
CSF1_Chr1	11	1	110251700	IX	5.6557e-05	4.66989e-08	0.0836244	9.97531e-06	0.0275812
SRGAP2_Chr1	13	1	204650485	IX	2.32376e-07	3.63991e-08	0.00126338	2.15425e-05	0.149395
RNF144_Chr2	50	2	6965460	IX	0.00227357	4.79261e-08	0.48203	0.0670943	0.609595
ABCG5_Chr2	11	2	43901034	IX	0.00024671	2.03624e-08	0.4312	0.4312	0.990775
PLEKHB2_Chr2	8	2	131581534	IX	0.000716041	9.60614e-09	0.33658	0.00960311	0.343202
CADPS_Chr3	181	3	62351685	IX	0.00201689	2.69887e-08	0.23781	0.116009	0.90053
HD_Chr4	12	4	3049971	IX	0.0257438	7.60265e-09	0.45964	2.10992e-05	N.A.
RGS12_Chr4	30	4	3291492	IX	0.000110261	1.18861e-07	0.000666099	0.016598	0.106808
CENPC1_Chr4	12	4	68043289	IX	2.68499e-05	1.10664e-07	0.45964	3.34389e-05	0.0769519
MAPK10_Chr4	61	4	87154914	IX	1.52255e-06	1.90996e-11	0.215126	0.0133169	0.446897
ANK2_Chr4	113	4	114180488	IX	5.65169e-05	2.79169e-10	0.461957	2.60563e-05	0.245995
CSPG2_Chr5	42	5	82795773	IX	0.000530514	1.72673e-08	0.385276	0.0205241	N.A.
CSNK1G3_Chr5	17	5	122878220	IX	0.0323258	3.39292e-08	0.382277	0.10641	0.0027123
CYP7B1_Chr8	19	8	65672248	IX	0.00142483	5.51591e-08	0.622646	0.622646	0.75457
NFIB_Chr9	73	9	14068878	IX	0.0192242	1.17288e-08	0.00318381	1.48019e-06	0.640018
DEC1_Chr9	78	9	116934360	IX	0.000701944	2.01601e-08	0.00733425	0.000107185	0.186719
OR52D1_Chr11	9	11	5462610	IX	5.17062e-05	7.71729e-08	3.99818e-05	7.69757e-07	0.183349
C11orf47_Chr11	11	11	6475361	IX	0.0152598	5.26659e-09	0.0460188	5.40806e-07	0.498771
C14orf37_Chr14	43	14	57532115	IX	0.000916102	8.10566e-11	0.0317288	0.00949493	0.543369
IGF1R_Chr15	95	15	97003243	IX	0.00785613	6.71909e-09	0.412988	0.0172744	0.366492
ACACA_Chr17	23	17	32514750	IX	0.00182877	2.94294e-09	0.692643	0.692643	0.224212
FCHO1_Chr19	15	19	17718482	IX	0.148352	1.2779e-07	0.536709	0.527395	0.0924505
COMMD7_Chr20	5	20	30776577	IX	0.000250478	8.73812e-09	0.118454	0.00068138	0.026237
ITSN1_Chr21	45	21	33949012	IX	0.000270945	7.66828e-08	0.44197	0.0060236	0.518001
OBSCN_Chr1	23	1	226479160	X	0.00892358	0.000161828	1.07445e-09	7.1047e-09	0.097495
ACTR2_Chr2	7	2	65329904	X	1.21797e-07	4.31335e-05	9.18906e-13	7.97838e-08	0.138578
TCF7L1_Chr2	52	2	85217604	X	0.112664	4.57814e-05	3.20086e-12	9.08043e-22	0.925483
SUMF1_Chr3	35	3	4368415	X	0.000506963	6.99453e-06	3.02129e-08	3.20389e-12	0.330986
SORCS3_Chr10	102	10	106382539	X	0.610103	0.0341664	5.31324e-11	2.22256e-19	0.308401
ATP7B_Chr13	12	13	51396014	X	0.45964	0.45964	4.72353e-08	2.53524e-10	0.504929
LPIN1_Chr2	14	2	11796556	XI	2.76733e-06	0.512325	8.83241e-09	0.0123337	0.0609843
AP3S1_Chr5	8	5	115216213	XI	0.0138345	0.051692	3.92022e-08	0.032194	0.0080319
C9orf11_Chr9	15	9	27271151	XI	0.0291732	0.360842	3.06922e-08	0.0320718	0.462003
FAS_Chr10	17	10	90730481	XI	0.168738	0.58188	3.26436e-12	0.018047	0.103682
COPZ1_Chr12	8	12	52999040	XI	0.227263	0.33658	4.9519e-08	2.61676e-06	0.0626497
C20orf39_Chr20	48	20	24393155	XI	1.98291e-05	0.00173566	2.97389e-09	1.25142e-06	0.545451
RANGAP1_Chr22	10	22	39978448	XI	0.35756	0.0360515	1.21265e-11	0.00105613	0.984263
FMO5_Chr1	30	1	145122916	XII	0.785361	0.785361	3.52951e-06	2.51467e-08	0.389099
PIK3C2B_Chr1	19	1	202658880	XII	0.00117553	0.000161253	1.90085e-06	1.36854e-09	0.350817
TAF1B_Chr2	29	2	9893008	XII	0.056914	1.63354e-05	0.0325173	2.14106e-08	0.489938
CAPN13_Chr2	52	2	30792442	XII	0.421229	0.00400059	0.000266343	5.83849e-08	0.388812
STAT4_Chr2	22	2	191597827	XII	0.00264964	1.29986e-05	7.00138e-05	9.41443e-08	0.530744
PIP5K3_Chr2	18	2	208840041	XII	0.602786	0.602786	8.08914e-05	5.08366e-11	0.660414
TMEM16K_Chr3	15	3	43392499	XII	0.0102828	0.000520142	6.59873e-05	4.75839e-08	N.A.
ALCAM_Chr3	51	3	106578283	XII	0.158024	0.0379243	1.95317e-05	5.61184e-08	0.861767
ITGB5_Chr3	40	3	125961424	XII	0.00524809	1.9323e-06	0.00058774	3.29155e-09	0.0835809
MDS1_Chr3	126	3	170364024	XII	0.635604	0.00652067	0.106751	6.33254e-08	0.931206
RNF168_Chr3	8	3	197683601	XII	0.33658	0.33658	6.76785e-06	3.84123e-08	0.901177
KIAA0232_Chr4	25	4	6827550	XII	0.560147	0.0102587	0.000259822	3.11226e-08	0.15408
SLC4A4_Chr4	33	4	72439536	XII	0.757856	0.0190264	3.80796e-05	7.25625e-08	0.0313702
DAP_Chr5	23	5	10724040	XII	0.692643	0.315053	2.42135e-05	1.44305e-07	0.752918
MGC42105_Chr5	4	5	43226790	XII	0.00152706	6.82907e-06	7.06085e-05	5.46827e-08	0.794411
SLC17A3_Chr6	18	6	25949387	XII	0.449378	0.151079	2.67068e-06	7.33807e-08	0.910873
CLIC5_Chr6	35	6	45965582	XII	9.33242e-05	0.00065888	1.63846e-07	4.03959e-10	0.276246
LACE1_Chr6	15	6	108717334	XII	0.536709	0.481887	0.00145616	4.23778e-08	0.0185733
BCMP11_Chr7	20	7	16856451	XII	0.226298	0.00413025	0.000526148	7.83841e-09	N.A.
MAGI2_Chr7	454	7	77477592	XII	0.99855	0.276005	0.0211264	9.13348e-08	0.646701
SLC25A13_Chr7	22	7	95578271	XII	0.0714029	0.000253338	0.268528	4.31996e-10	0.520038
ADAMTSL1_Chr9	104	9	18459700	XII	0.0189402	8.3469e-05	7.57992e-05	2.43826e-08	0.643464
ITIH2_Chr10	21	10	7780254	XII	3.85185e-05	2.99302e-07	0.000973687	4.77611e-08	0.818361
MPP7_Chr10	59	10	28377284	XII	0.609821	9.24447e-05	0.000246584	1.8443e-10	0.959883
SGPL1_Chr10	18	10	72252766	XII	0.0176477	5.50221e-05	2.46121e-07	4.42667e-10	0.0935729
OR51M1_Chr11	13	11	5357973	XII	0.249628	0.0109315	3.33177e-05	2.39685e-08	0.672745
OR51I2_Chr11	9	11	5430465	XII	0.00064044	4.27451e-07	3.21978e-05	1.44232e-07	0.724993
TTC12_Chr11	18	11	112685412	XII	0.00184819	0.00100663	0.0122745	2.02912e-07	0.0233108
PDE3A_Chr12	97	12	20409292	XII	0.581152	2.68373e-06	1.99261e-06	3.08238e-12	0.269557
CNTN1_Chr12	82	12	39368666	XII	0.0544994	2.48591e-06	0.0130316	2.19771e-09	0.442496
MGAT4C_Chr12	74	12	84889921	XII	0.874024	0.018273	0.000198105	2.49168e-11	0.209778
SYNE2_Chr14	65	14	63385073	XII	0.962476	0.670971	0.263064	4.52419e-08	0.0160746
FLJ32871_Chr16	30	16	10618985	XII	0.759604	0.00731759	0.032134	3.46256e-09	N.A.
ZIM2_Chr19	12	19	61973389	XII	0.313406	0.000986834	2.18573e-06	5.05312e-08	0.512491
TBC1D22A_Chr22	120	22	45528925	XII	0.997766	0.00962264	1.44549e-05	5.71163e-10	0.415498
