# Supplementary material for: Identification of IGF1, SLC4A4, WWOX, and SFMBT1 as Hypertension Susceptibility Genes in Han Chinese with a Genome-Wide Gene-Based Association Study
Source: PLoS One. 2012 Mar 29;7(3):e32907. doi: 10.1371/journal.pone.0032907 (PMC3315540; doi:10.1371/journal.pone.0032907)
Supplement: Table S2 — The information for the 101 identified hypertension susceptibility genes collected from the GAD, OMIM, and MGI databases. (XLS) [file pone.0032907.s004.xls]

## Sheet: 101 gene raw data
Table S2. The information for the 101 identified hypertension susceptibility genes collected from the GAD, OMIM, and MGI databases.
Obs	GeneSNP	Chr	SNPnumber	Chromosome	Physical_position	Category
1	TMEM56	Chr1	17	1	95359361	I
2	SH3RF2	Chr5	21	5	145290529	I
3	KIAA1797	Chr9	84	9	20638805	I
4	GABRG1	Chr4	10	4	45728007	II
5	NEK10	Chr3	21	3	27122324	III
6	DLGAP2	Chr8	60	8	1427202	III
7	DGKH	Chr13	67	13	41529719	III
8	GABRB1	Chr4	68	4	46749863	IV
9	AAA1	Chr7	137	7	34348814	IV
10	PRRX2	Chr9	15	9	131460260	IV
11	ALK	Chr2	247	2	29270450	V
12	SFMBT1	Chr3	23	3	52923372	V
13	LARS	Chr5	6	5	145480189	V
14	SUHW2	Chr22	22	22	21161235	V
15	C10orf107	Chr10	21	10	63090944	VI
16	LOC138046	Chr8	80	8	85271194	VII
17	ACTN4	Chr19	13	19	43833814	VII
18	MAST2	Chr1	24	1	46039043	VIII
19	GRB14	Chr2	23	2	165054838	VIII
20	SH3BP4	Chr2	32	2	235518053	VIII
21	IL17RD	Chr3	22	3	57096597	VIII
22	COMMD2	Chr3	9	3	150932636	VIII
23	FLJ37543	Chr5	32	5	60964086	VIII
24	TLX1	Chr10	10	10	102870783	VIII
25	MGC24039	Chr12	17	12	31427014	VIII
26	IGF1	Chr12	18	12	101305009	VIII
27	FURIN	Chr15	5	15	89205709	VIII
28	WWOX	Chr16	422	16	76681421	VIII
29	HLCS	Chr21	54	21	37056136	VIII
30	CSF1	Chr1	11	1	110251700	IX
31	SRGAP2	Chr1	13	1	204650485	IX
32	RNF144	Chr2	50	2	6965460	IX
33	ABCG5	Chr2	11	2	43901034	IX
34	PLEKHB2	Chr2	8	2	131581534	IX
35	CADPS	Chr3	181	3	62351685	IX
36	HD	Chr4	12	4	3049971	IX
37	RGS12	Chr4	30	4	3291492	IX
38	CENPC1	Chr4	12	4	68043289	IX
39	MAPK10	Chr4	61	4	87154914	IX
40	ANK2	Chr4	113	4	114180488	IX
41	CSPG2	Chr5	42	5	82795773	IX
42	CSNK1G3	Chr5	17	5	122878220	IX
43	CYP7B1	Chr8	19	8	65672248	IX
44	NFIB	Chr9	73	9	14068878	IX
45	2009-12-01	Chr9	78	9	116934360	IX
46	OR52D1	Chr11	9	11	5462610	IX
47	C11orf47	Chr11	11	11	6475361	IX
48	C14orf37	Chr14	43	14	57532115	IX
49	IGF1R	Chr15	95	15	97003243	IX
50	ACACA	Chr17	23	17	32514750	IX
51	FCHO1	Chr19	15	19	17718482	IX
52	COMMD7	Chr20	5	20	30776577	IX
53	ITSN1	Chr21	45	21	33949012	IX
54	OBSCN	Chr1	23	1	226479160	X
55	ACTR2	Chr2	7	2	65329904	X
56	TCF7L1	Chr2	52	2	85217604	X
57	SUMF1	Chr3	35	3	4368415	X
58	SORCS3	Chr10	102	10	106382539	X
59	ATP7B	Chr13	12	13	51396014	X
60	LPIN1	Chr2	14	2	11796556	XI
61	AP3S1	Chr5	8	5	115216213	XI
62	C9orf11	Chr9	15	9	27271151	XI
63	FAS	Chr10	17	10	90730481	XI
64	COPZ1	Chr12	8	12	52999040	XI
65	C20orf39	Chr20	48	20	24393155	XI
66	RANGAP1	Chr22	10	22	39978448	XI
67	FMO5	Chr1	30	1	145122916	XII
68	PIK3C2B	Chr1	19	1	202658880	XII
69	TAF1B	Chr2	29	2	9893008	XII
70	CAPN13	Chr2	52	2	30792442	XII
71	STAT4	Chr2	22	2	191597827	XII
72	PIP5K3	Chr2	18	2	208840041	XII
73	TMEM16K	Chr3	15	3	43392499	XII
74	ALCAM	Chr3	51	3	106578283	XII
75	ITGB5	Chr3	40	3	125961424	XII
76	MDS1	Chr3	126	3	170364024	XII
77	RNF168	Chr3	8	3	197683601	XII
78	KIAA0232	Chr4	25	4	6827550	XII
79	SLC4A4	Chr4	33	4	72439536	XII
80	DAP	Chr5	23	5	10724040	XII
81	MGC42105	Chr5	4	5	43226790	XII
82	SLC17A3	Chr6	18	6	25949387	XII
83	CLIC5	Chr6	35	6	45965582	XII
84	LACE1	Chr6	15	6	108717334	XII
85	BCMP11	Chr7	20	7	16856451	XII
86	MAGI2	Chr7	454	7	77477592	XII
87	SLC25A13	Chr7	22	7	95578271	XII
88	ADAMTSL1	Chr9	104	9	18459700	XII
89	ITIH2	Chr10	21	10	7780254	XII
90	MPP7	Chr10	59	10	28377284	XII
91	SGPL1	Chr10	18	10	72252766	XII
92	OR51M1	Chr11	13	11	5357973	XII
93	OR51I2	Chr11	9	11	5430465	XII
94	TTC12	Chr11	18	11	112685412	XII
95	PDE3A	Chr12	97	12	20409292	XII
96	CNTN1	Chr12	82	12	39368666	XII
97	MGAT4C	Chr12	74	12	84889921	XII
98	SYNE2	Chr14	65	14	63385073	XII
99	FLJ32871	Chr16	30	16	10618985	XII
100	ZIM2	Chr19	12	19	61973389	XII
101	TBC1D22A	Chr22	120	22	45528925	XII

## Sheet: Mammalian Phenotype (MP)
Input	Input Type		MGI Gene/Marker ID	Nomenclature			Entrez Gene ID	Mammalian Phenotype (MP)		Note
				Symbol	Name	Marker Type		ID	Term
TMEM56	current symbol		MGI:1923195	Tmem56	transmembrane protein 56	Gene	99887
SH3RF2	current symbol		MGI:2444628	Sh3rf2	SH3 domain containing ring finger 2	Gene	269016
KIAA1797	human ortholog symbol		MGI:2676921	BC057079	cDNA sequence BC057079	Gene	230393
GABRG1	current symbol		MGI:103156	Gabrg1	gamma-aminobutyric acid (GABA) A receptor, subunit gamma 1	Gene	14405
NEK10	current symbol		MGI:2685128	Nek10	NIMA (never in mitosis gene a)- related kinase 10	Gene	238944
DLGAP2	current symbol		MGI:2443181	Dlgap2	discs, large (Drosophila) homolog-associated protein 2	Gene	244310
DGKH	current symbol		MGI:2444188	Dgkh	diacylglycerol kinase, eta	Gene	380921
GABRB1	current symbol		MGI:95619	Gabrb1	gamma-aminobutyric acid (GABA) A receptor, subunit beta 1	Gene	14400
AAA1			No associated gene
PRRX2	current symbol		MGI:98218	Prrx2	paired related homeobox 2	Gene	20204	MP:0000018	small ears (details)
PRRX2	current symbol		MGI:98218	Prrx2	paired related homeobox 2	Gene	20204	MP:0000023	abnormal ear distance/ position (details)
PRRX2	current symbol		MGI:98218	Prrx2	paired related homeobox 2	Gene	20204	MP:0000029	abnormal malleus morphology (details)
PRRX2	current symbol		MGI:98218	Prrx2	paired related homeobox 2	Gene	20204	MP:0000057	abnormal osteogenesis (details)
PRRX2	current symbol		MGI:98218	Prrx2	paired related homeobox 2	Gene	20204	MP:0000060	delayed bone ossification (details)
PRRX2	current symbol		MGI:98218	Prrx2	paired related homeobox 2	Gene	20204	MP:0000088	short mandible (details)
PRRX2	current symbol		MGI:98218	Prrx2	paired related homeobox 2	Gene	20204	MP:0000111	cleft palate (details)
PRRX2	current symbol		MGI:98218	Prrx2	paired related homeobox 2	Gene	20204	MP:0000116	abnormal tooth development (details)
PRRX2	current symbol		MGI:98218	Prrx2	paired related homeobox 2	Gene	20204	MP:0000125	absent incisors (details)
PRRX2	current symbol		MGI:98218	Prrx2	paired related homeobox 2	Gene	20204	MP:0000159	abnormal xiphoid process (details)
PRRX2	current symbol		MGI:98218	Prrx2	paired related homeobox 2	Gene	20204	MP:0000165	abnormal long bone hypertrophic chondrocyte zone (details)
PRRX2	current symbol		MGI:98218	Prrx2	paired related homeobox 2	Gene	20204	MP:0000260	abnormal angiogenesis (details)
PRRX2	current symbol		MGI:98218	Prrx2	paired related homeobox 2	Gene	20204	MP:0000430	absent maxillary shelf (details)
PRRX2	current symbol		MGI:98218	Prrx2	paired related homeobox 2	Gene	20204	MP:0000438	abnormal skull morphology (details)
PRRX2	current symbol		MGI:98218	Prrx2	paired related homeobox 2	Gene	20204	MP:0000448	pointed snout (details)
PRRX2	current symbol		MGI:98218	Prrx2	paired related homeobox 2	Gene	20204	MP:0000455	abnormal maxilla morphology (details)
PRRX2	current symbol		MGI:98218	Prrx2	paired related homeobox 2	Gene	20204	MP:0000458	abnormal mandible morphology (details)
PRRX2	current symbol		MGI:98218	Prrx2	paired related homeobox 2	Gene	20204	MP:0000486	abnormal pulmonary trunk morphology (details)
PRRX2	current symbol		MGI:98218	Prrx2	paired related homeobox 2	Gene	20204	MP:0000550	abnormal forelimb morphology (details)
PRRX2	current symbol		MGI:98218	Prrx2	paired related homeobox 2	Gene	20204	MP:0000554	abnormal carpal bone morphology (details)
PRRX2	current symbol		MGI:98218	Prrx2	paired related homeobox 2	Gene	20204	MP:0000558	abnormal tibia morphology (details)
PRRX2	current symbol		MGI:98218	Prrx2	paired related homeobox 2	Gene	20204	MP:0000562	polydactyly (details)
PRRX2	current symbol		MGI:98218	Prrx2	paired related homeobox 2	Gene	20204	MP:0000564	syndactyly (details)
PRRX2	current symbol		MGI:98218	Prrx2	paired related homeobox 2	Gene	20204	MP:0000565	oligodactyly (details)
PRRX2	current symbol		MGI:98218	Prrx2	paired related homeobox 2	Gene	20204	MP:0000568	ectopic digits (details)
PRRX2	current symbol		MGI:98218	Prrx2	paired related homeobox 2	Gene	20204	MP:0000572	abnormal autopod morphology (details)
PRRX2	current symbol		MGI:98218	Prrx2	paired related homeobox 2	Gene	20204	MP:0000762	abnormal tongue morphology (details)
PRRX2	current symbol		MGI:98218	Prrx2	paired related homeobox 2	Gene	20204	MP:0001270	distended abdomen (details)
PRRX2	current symbol		MGI:98218	Prrx2	paired related homeobox 2	Gene	20204	MP:0001302	eyelids open at birth (details)
PRRX2	current symbol		MGI:98218	Prrx2	paired related homeobox 2	Gene	20204	MP:0001341	absent eyelids (details)
PRRX2	current symbol		MGI:98218	Prrx2	paired related homeobox 2	Gene	20204	MP:0001438	aphagia (details)
PRRX2	current symbol		MGI:98218	Prrx2	paired related homeobox 2	Gene	20204	MP:0001575	cyanosis (details)
PRRX2	current symbol		MGI:98218	Prrx2	paired related homeobox 2	Gene	20204	MP:0001676	abnormal apical ectodermal ridge (details)
PRRX2	current symbol		MGI:98218	Prrx2	paired related homeobox 2	Gene	20204	MP:0001953	respiratory failure (details)
PRRX2	current symbol		MGI:98218	Prrx2	paired related homeobox 2	Gene	20204	MP:0001954	respiratory distress (details)
PRRX2	current symbol		MGI:98218	Prrx2	paired related homeobox 2	Gene	20204	MP:0002058	neonatal lethality (details)
PRRX2	current symbol		MGI:98218	Prrx2	paired related homeobox 2	Gene	20204	MP:0002109	abnormal limb morphology (details)
PRRX2	current symbol		MGI:98218	Prrx2	paired related homeobox 2	Gene	20204	MP:0002110	abnormal digit morphology (details)
PRRX2	current symbol		MGI:98218	Prrx2	paired related homeobox 2	Gene	20204	MP:0002169	no abnormal phenotype detected (details)
PRRX2	current symbol		MGI:98218	Prrx2	paired related homeobox 2	Gene	20204	MP:0002191	abnormal artery morphology (details)
PRRX2	current symbol		MGI:98218	Prrx2	paired related homeobox 2	Gene	20204	MP:0002639	micrognathia (details)
PRRX2	current symbol		MGI:98218	Prrx2	paired related homeobox 2	Gene	20204	MP:0002650	abnormal ameloblast morphology (details)
PRRX2	current symbol		MGI:98218	Prrx2	paired related homeobox 2	Gene	20204	MP:0003047	abnormal thoracic vertebrae morphology (details)
PRRX2	current symbol		MGI:98218	Prrx2	paired related homeobox 2	Gene	20204	MP:0003049	abnormal lumbar vertebrae morphology (details)
PRRX2	current symbol		MGI:98218	Prrx2	paired related homeobox 2	Gene	20204	MP:0003054	spina bifida (details)
PRRX2	current symbol		MGI:98218	Prrx2	paired related homeobox 2	Gene	20204	MP:0003056	abnormal hyoid bone morphology (details)
PRRX2	current symbol		MGI:98218	Prrx2	paired related homeobox 2	Gene	20204	MP:0003072	abnormal metatarsal bone morphology (details)
PRRX2	current symbol		MGI:98218	Prrx2	paired related homeobox 2	Gene	20204	MP:0003073	abnormal metacarpal bone morphology (details)
PRRX2	current symbol		MGI:98218	Prrx2	paired related homeobox 2	Gene	20204	MP:0003142	anotia (details)
PRRX2	current symbol		MGI:98218	Prrx2	paired related homeobox 2	Gene	20204	MP:0003161	absent lateral semicircular canal (details)
PRRX2	current symbol		MGI:98218	Prrx2	paired related homeobox 2	Gene	20204	MP:0003409	decreased width of hypertrophic chondrocyte zone (details)
PRRX2	current symbol		MGI:98218	Prrx2	paired related homeobox 2	Gene	20204	MP:0003855	abnormal forelimb zeugopod morphology (details)
PRRX2	current symbol		MGI:98218	Prrx2	paired related homeobox 2	Gene	20204	MP:0003857	abnormal hindlimb zeugopod morphology (details)
PRRX2	current symbol		MGI:98218	Prrx2	paired related homeobox 2	Gene	20204	MP:0003869	ectopic cartilage (details)
PRRX2	current symbol		MGI:98218	Prrx2	paired related homeobox 2	Gene	20204	MP:0004113	abnormal aortic arch morphology (details)
PRRX2	current symbol		MGI:98218	Prrx2	paired related homeobox 2	Gene	20204	MP:0004160	retroesophageal right subclavian artery (details)
PRRX2	current symbol		MGI:98218	Prrx2	paired related homeobox 2	Gene	20204	MP:0004341	absent scapula (details)
PRRX2	current symbol		MGI:98218	Prrx2	paired related homeobox 2	Gene	20204	MP:0004361	bowed ulna (details)
PRRX2	current symbol		MGI:98218	Prrx2	paired related homeobox 2	Gene	20204	MP:0004374	bowed radius (details)
PRRX2	current symbol		MGI:98218	Prrx2	paired related homeobox 2	Gene	20204	MP:0004439	absent Meckel's cartilage (details)
PRRX2	current symbol		MGI:98218	Prrx2	paired related homeobox 2	Gene	20204	MP:0004467	absent zygomatic bone (details)
PRRX2	current symbol		MGI:98218	Prrx2	paired related homeobox 2	Gene	20204	MP:0004479	abnormal oval window morphology (details)
PRRX2	current symbol		MGI:98218	Prrx2	paired related homeobox 2	Gene	20204	MP:0004506	abnormal pubic bone morphology (details)
PRRX2	current symbol		MGI:98218	Prrx2	paired related homeobox 2	Gene	20204	MP:0004599	abnormal vertebral arch morphology (details)
PRRX2	current symbol		MGI:98218	Prrx2	paired related homeobox 2	Gene	20204	MP:0004603	absent vertebral arch (details)
PRRX2	current symbol		MGI:98218	Prrx2	paired related homeobox 2	Gene	20204	MP:0004607	abnormal cervical atlas morphology (details)
PRRX2	current symbol		MGI:98218	Prrx2	paired related homeobox 2	Gene	20204	MP:0004608	abnormal cervical axis morphology (details)
PRRX2	current symbol		MGI:98218	Prrx2	paired related homeobox 2	Gene	20204	MP:0004899	absent squamosal bone (details)
PRRX2	current symbol		MGI:98218	Prrx2	paired related homeobox 2	Gene	20204	MP:0004900	absent zygomatic arch (details)
PRRX2	current symbol		MGI:98218	Prrx2	paired related homeobox 2	Gene	20204	MP:0005104	abnormal tarsus morphology (details)
PRRX2	current symbol		MGI:98218	Prrx2	paired related homeobox 2	Gene	20204	MP:0005107	abnormal stapes morphology (details)
PRRX2	current symbol		MGI:98218	Prrx2	paired related homeobox 2	Gene	20204	MP:0005108	abnormal ulna morphology (details)
PRRX2	current symbol		MGI:98218	Prrx2	paired related homeobox 2	Gene	20204	MP:0005306	abnormal phalanx morphology (details)
PRRX2	current symbol		MGI:98218	Prrx2	paired related homeobox 2	Gene	20204	MP:0005358	abnormal incisor morphology (details)
PRRX2	current symbol		MGI:98218	Prrx2	paired related homeobox 2	Gene	20204	MP:0005359	growth retardation of incisors (details)
PRRX2	current symbol		MGI:98218	Prrx2	paired related homeobox 2	Gene	20204	MP:0005587	abnormal Meckel's cartilage morphology (details)
PRRX2	current symbol		MGI:98218	Prrx2	paired related homeobox 2	Gene	20204	MP:0006288	small otic capsule (details)
PRRX2	current symbol		MGI:98218	Prrx2	paired related homeobox 2	Gene	20204	MP:0006395	abnormal epiphyseal plate morphology (details)
PRRX2	current symbol		MGI:98218	Prrx2	paired related homeobox 2	Gene	20204	MP:0008023	abnormal styloid process morphology (details)
ALK	current symbol		MGI:103305	Alk	anaplastic lymphoma kinase	Gene	11682
SFMBT1	current symbol		MGI:1859609	Sfmbt1	Scm-like with four mbt domains 1	Gene	54650
LARS	current symbol		MGI:1913808	Lars	leucyl-tRNA synthetase	Gene	107045
SUHW2	old symbol		MGI:1927865	Zfp280b	zinc finger protein 280B	Gene	64453
C10orf107	human ortholog symbol		MGI:1920537	1700040L02Rik	RIKEN cDNA 1700040L02 gene	Gene	73287
LOC138046			No associated gene
ACTN4	current symbol		MGI:1890773	Actn4	actinin alpha 4	Gene	60595	MP:0000523	cortical renal glomerulopathies (details)	v
ACTN4	current symbol		MGI:1890773	Actn4	actinin alpha 4	Gene	60595	MP:0001732	postnatal growth retardation (details)
ACTN4	current symbol		MGI:1890773	Actn4	actinin alpha 4	Gene	60595	MP:0002081	perinatal lethality (details)
ACTN4	current symbol		MGI:1890773	Actn4	actinin alpha 4	Gene	60595	MP:0002083	premature death (details)
ACTN4	current symbol		MGI:1890773	Actn4	actinin alpha 4	Gene	60595	MP:0002136	abnormal kidney physiology (details)	v
ACTN4	current symbol		MGI:1890773	Actn4	actinin alpha 4	Gene	60595	MP:0002871	albuminuria (details)
ACTN4	current symbol		MGI:1890773	Actn4	actinin alpha 4	Gene	60595	MP:0002989	small kidney (details)	v
ACTN4	current symbol		MGI:1890773	Actn4	actinin alpha 4	Gene	60595	MP:0005160	proteinuria (details)	v
ACTN4	current symbol		MGI:1890773	Actn4	actinin alpha 4	Gene	60595	MP:0005264	glomerulosclerosis (details)
ACTN4	current symbol		MGI:1890773	Actn4	actinin alpha 4	Gene	60595	MP:0005265	abnormal blood urea nitrogen level (details)	v
ACTN4	current symbol		MGI:1890773	Actn4	actinin alpha 4	Gene	60595	MP:0005325	abnormal renal glomerulus morphology (details)
ACTN4	current symbol		MGI:1890773	Actn4	actinin alpha 4	Gene	60595	MP:0005326	abnormal podocyte (details)
ACTN4	current symbol		MGI:1890773	Actn4	actinin alpha 4	Gene	60595	MP:0008140	podocyte foot process effacement (details)
MAST2	current symbol		MGI:894676	Mast2	microtubule associated serine/threonine kinase 2	Gene	17776
GRB14	current symbol		MGI:1355324	Grb14	growth factor receptor bound protein 14	Gene	50915	MP:0005292	improved glucose tolerance (details)
SH3BP4	current symbol		MGI:2138297	Sh3bp4	SH3-domain binding protein 4	Gene	98402
IL17RD	current symbol		MGI:2159727	Il17rd	interleukin 17 receptor D	Gene	171463	MP:0000849	abnormal cerebellum morphology (details)
IL17RD	current symbol		MGI:2159727	Il17rd	interleukin 17 receptor D	Gene	171463	MP:0002169	no abnormal phenotype detected (details)
IL17RD	current symbol		MGI:2159727	Il17rd	interleukin 17 receptor D	Gene	171463	MP:0004738	abnormal brainstem auditory evoked potential (details)
IL17RD	current symbol		MGI:2159727	Il17rd	interleukin 17 receptor D	Gene	171463	MP:0006333	abnormal cochlear nucleus morphology (details)
COMMD2	current symbol		MGI:1098806	Commd2	COMM domain containing 2	Gene	52245
FLJ37543			No associated gene
TLX1	current symbol		MGI:98769	Tlx1	T-cell leukemia, homeobox 1	Gene	21908	MP:0000218	increased leukocyte cell number (details)	v
TLX1	current symbol		MGI:98769	Tlx1	T-cell leukemia, homeobox 1	Gene	21908	MP:0000219	increased neutrophil cell number (details)	v
TLX1	current symbol		MGI:98769	Tlx1	T-cell leukemia, homeobox 1	Gene	21908	MP:0000690	absent spleen (details)
TLX1	current symbol		MGI:98769	Tlx1	T-cell leukemia, homeobox 1	Gene	21908	MP:0000955	abnormal spinal cord morphology (details)
TLX1	current symbol		MGI:98769	Tlx1	T-cell leukemia, homeobox 1	Gene	21908	MP:0000965	abnormal sensory neuron morphology (details)
TLX1	current symbol		MGI:98769	Tlx1	T-cell leukemia, homeobox 1	Gene	21908	MP:0002447	abnormal erythrocyte morphology (details)	v
TLX1	current symbol		MGI:98769	Tlx1	T-cell leukemia, homeobox 1	Gene	21908	MP:0005013	increased lymphocyte cell number (details)	v
TLX1	current symbol		MGI:98769	Tlx1	T-cell leukemia, homeobox 1	Gene	21908	MP:0006004	abnormal interneuron morphology (details)
TLX1	current symbol		MGI:98769	Tlx1	T-cell leukemia, homeobox 1	Gene	21908	MP:0006282	abnormal posterior horn morphology (details)
TLX1	current symbol		MGI:98769	Tlx1	T-cell leukemia, homeobox 1	Gene	21908	MP:0006301	abnormal mesenchyme morphology (details)
TLX1	current symbol		MGI:98769	Tlx1	T-cell leukemia, homeobox 1	Gene	21908	MP:0009322	increased splenocyte apoptosis (details)
TLX1	current symbol		MGI:98769	Tlx1	T-cell leukemia, homeobox 1	Gene	21908	MP:0009323	abnormal spleen development (details)
MGC24039	human synonym		MGI:2444273	Dennd5b	DENN/MADD domain containing 5B	Gene	320560
IGF1	current symbol		MGI:96432	Igf1	insulin-like growth factor 1	Gene	16000	MP:0000031	abnormal cochlea morphology (details)
IGF1	current symbol		MGI:96432	Igf1	insulin-like growth factor 1	Gene	16000	MP:0000039	abnormal otic capsule morphology (details)
IGF1	current symbol		MGI:96432	Igf1	insulin-like growth factor 1	Gene	16000	MP:0000060	delayed bone ossification (details)
IGF1	current symbol		MGI:96432	Igf1	insulin-like growth factor 1	Gene	16000	MP:0000559	abnormal femur morphology (details)
IGF1	current symbol		MGI:96432	Igf1	insulin-like growth factor 1	Gene	16000	MP:0000920	abnormal myelination (details)
IGF1	current symbol		MGI:96432	Igf1	insulin-like growth factor 1	Gene	16000	MP:0000968	abnormal sensory neuron innervation (details)
IGF1	current symbol		MGI:96432	Igf1	insulin-like growth factor 1	Gene	16000	MP:0001238	thin epidermal spinous layer (details)
IGF1	current symbol		MGI:96432	Igf1	insulin-like growth factor 1	Gene	16000	MP:0001258	decreased body length (details)
IGF1	current symbol		MGI:96432	Igf1	insulin-like growth factor 1	Gene	16000	MP:0001262	decreased body weight (details)	v
IGF1	current symbol		MGI:96432	Igf1	insulin-like growth factor 1	Gene	16000	MP:0001265	decreased body size (details)	v
IGF1	current symbol		MGI:96432	Igf1	insulin-like growth factor 1	Gene	16000	MP:0001732	postnatal growth retardation (details)
IGF1	current symbol		MGI:96432	Igf1	insulin-like growth factor 1	Gene	16000	MP:0001924	infertility (details)
IGF1	current symbol		MGI:96432	Igf1	insulin-like growth factor 1	Gene	16000	MP:0001953	respiratory failure (details)
IGF1	current symbol		MGI:96432	Igf1	insulin-like growth factor 1	Gene	16000	MP:0002058	neonatal lethality (details)
IGF1	current symbol		MGI:96432	Igf1	insulin-like growth factor 1	Gene	16000	MP:0002078	abnormal glucose homeostasis (details)	v
IGF1	current symbol		MGI:96432	Igf1	insulin-like growth factor 1	Gene	16000	MP:0002079	increased circulating insulin level (details)	v
IGF1	current symbol		MGI:96432	Igf1	insulin-like growth factor 1	Gene	16000	MP:0002080	prenatal lethality (details)
IGF1	current symbol		MGI:96432	Igf1	insulin-like growth factor 1	Gene	16000	MP:0002081	perinatal lethality (details)
IGF1	current symbol		MGI:96432	Igf1	insulin-like growth factor 1	Gene	16000	MP:0002082	postnatal lethality (details)
IGF1	current symbol		MGI:96432	Igf1	insulin-like growth factor 1	Gene	16000	MP:0002083	premature death (details)
IGF1	current symbol		MGI:96432	Igf1	insulin-like growth factor 1	Gene	16000	MP:0002088	abnormal embryonic growth/weight/body size (details)
IGF1	current symbol		MGI:96432	Igf1	insulin-like growth factor 1	Gene	16000	MP:0002089	abnormal postnatal growth/weight/body size (details)
IGF1	current symbol		MGI:96432	Igf1	insulin-like growth factor 1	Gene	16000	MP:0002108	abnormal muscle morphology (details)
IGF1	current symbol		MGI:96432	Igf1	insulin-like growth factor 1	Gene	16000	MP:0002115	abnormal skeleton extremities morphology (details)
IGF1	current symbol		MGI:96432	Igf1	insulin-like growth factor 1	Gene	16000	MP:0002132	abnormal respiratory system morphology (details)
IGF1	current symbol		MGI:96432	Igf1	insulin-like growth factor 1	Gene	16000	MP:0002133	abnormal respiratory system physiology (details)
IGF1	current symbol		MGI:96432	Igf1	insulin-like growth factor 1	Gene	16000	MP:0002152	abnormal brain morphology (details)
IGF1	current symbol		MGI:96432	Igf1	insulin-like growth factor 1	Gene	16000	MP:0002169	no abnormal phenotype detected (details)
IGF1	current symbol		MGI:96432	Igf1	insulin-like growth factor 1	Gene	16000	MP:0002427	disproportionate dwarf (details)
IGF1	current symbol		MGI:96432	Igf1	insulin-like growth factor 1	Gene	16000	MP:0002842	increased blood pressure (details)
IGF1	current symbol		MGI:96432	Igf1	insulin-like growth factor 1	Gene	16000	MP:0002855	abnormal cochlear ganglion morphology (details)
IGF1	current symbol		MGI:96432	Igf1	insulin-like growth factor 1	Gene	16000	MP:0002857	cochlear ganglion degeneration (details)
IGF1	current symbol		MGI:96432	Igf1	insulin-like growth factor 1	Gene	16000	MP:0003109	short femur (details)
IGF1	current symbol		MGI:96432	Igf1	insulin-like growth factor 1	Gene	16000	MP:0003122	maternal imprinting (details)
IGF1	current symbol		MGI:96432	Igf1	insulin-like growth factor 1	Gene	16000	MP:0003149	abnormal tectorial membrane morphology (details)
IGF1	current symbol		MGI:96432	Igf1	insulin-like growth factor 1	Gene	16000	MP:0003203	increased neuron apoptosis (details)
IGF1	current symbol		MGI:96432	Igf1	insulin-like growth factor 1	Gene	16000	MP:0003409	decreased width of hypertrophic chondrocyte zone (details)
IGF1	current symbol		MGI:96432	Igf1	insulin-like growth factor 1	Gene	16000	MP:0003429	insensitivity to growth hormone (details)
IGF1	current symbol		MGI:96432	Igf1	insulin-like growth factor 1	Gene	16000	MP:0003633	abnormal nervous system physiology (details)
IGF1	current symbol		MGI:96432	Igf1	insulin-like growth factor 1	Gene	16000	MP:0003662	abnormal long bone epiphyseal plate proliferative zone (details)
IGF1	current symbol		MGI:96432	Igf1	insulin-like growth factor 1	Gene	16000	MP:0003956	abnormal body size (details)
IGF1	current symbol		MGI:96432	Igf1	insulin-like growth factor 1	Gene	16000	MP:0003986	small cochlear ganglion (details)
IGF1	current symbol		MGI:96432	Igf1	insulin-like growth factor 1	Gene	16000	MP:0004201	fetal growth retardation (details)
IGF1	current symbol		MGI:96432	Igf1	insulin-like growth factor 1	Gene	16000	MP:0004664	delayed inner ear development (details)
IGF1	current symbol		MGI:96432	Igf1	insulin-like growth factor 1	Gene	16000	MP:0004701	decreased circulating insulin-like growth factor I level (details)	v
IGF1	current symbol		MGI:96432	Igf1	insulin-like growth factor 1	Gene	16000	MP:0004716	abnormal cochlear nerve morphology (details)
IGF1	current symbol		MGI:96432	Igf1	insulin-like growth factor 1	Gene	16000	MP:0004738	abnormal brainstem auditory evoked potential (details)
IGF1	current symbol		MGI:96432	Igf1	insulin-like growth factor 1	Gene	16000	MP:0004740	sensorineural hearing loss (details)
IGF1	current symbol		MGI:96432	Igf1	insulin-like growth factor 1	Gene	16000	MP:0004750	syndromic hearing loss (details)
IGF1	current symbol		MGI:96432	Igf1	insulin-like growth factor 1	Gene	16000	MP:0004765	decreased brainstem auditory evoked potential (details)
IGF1	current symbol		MGI:96432	Igf1	insulin-like growth factor 1	Gene	16000	MP:0005120	decreased circulating growth hormone level (details)
IGF1	current symbol		MGI:96432	Igf1	insulin-like growth factor 1	Gene	16000	MP:0005123	increased circulating growth hormone level (details)
IGF1	current symbol		MGI:96432	Igf1	insulin-like growth factor 1	Gene	16000	MP:0005560	decreased circulating glucose level (details)	v
IGF1	current symbol		MGI:96432	Igf1	insulin-like growth factor 1	Gene	16000	MP:0005600	increased ventricle muscle contractility (details)
IGF1	current symbol		MGI:96432	Igf1	insulin-like growth factor 1	Gene	16000	MP:0006143	increased diastolic blood pressure (details)	v
IGF1	current symbol		MGI:96432	Igf1	insulin-like growth factor 1	Gene	16000	MP:0006144	increased systolic blood pressure (details)	v
IGF1	current symbol		MGI:96432	Igf1	insulin-like growth factor 1	Gene	16000	MP:0006396	decreased long bone epiphyseal plate size (details)
IGF1	current symbol		MGI:96432	Igf1	insulin-like growth factor 1	Gene	16000	MP:0008152	decreased diameter of femur (details)
IGF1	current symbol		MGI:96432	Igf1	insulin-like growth factor 1	Gene	16000	MP:0008489	postnatal slow weight gain (details)
IGF1	current symbol		MGI:96432	Igf1	insulin-like growth factor 1	Gene	16000	MP:0008770	decreased survivor rate (details)
FURIN	current symbol		MGI:97513	Furin	furin (paired basic amino acid cleaving enzyme)	Gene	18550	MP:0000914	exencephaly (details)
FURIN	current symbol		MGI:97513	Furin	furin (paired basic amino acid cleaving enzyme)	Gene	18550	MP:0000930	wavy neural tube (details)
FURIN	current symbol		MGI:97513	Furin	furin (paired basic amino acid cleaving enzyme)	Gene	18550	MP:0001675	abnormal ectoderm development (details)
FURIN	current symbol		MGI:97513	Furin	furin (paired basic amino acid cleaving enzyme)	Gene	18550	MP:0001691	abnormal somite shape (details)
FURIN	current symbol		MGI:97513	Furin	furin (paired basic amino acid cleaving enzyme)	Gene	18550	MP:0001698	decreased embryo size (details)
FURIN	current symbol		MGI:97513	Furin	furin (paired basic amino acid cleaving enzyme)	Gene	18550	MP:0001704	abnormal dorsal-ventral axis patterning (details)
FURIN	current symbol		MGI:97513	Furin	furin (paired basic amino acid cleaving enzyme)	Gene	18550	MP:0001718	abnormal yolk sac morphology (details)
FURIN	current symbol		MGI:97513	Furin	furin (paired basic amino acid cleaving enzyme)	Gene	18550	MP:0001719	absent vitelline blood vessels (details)
FURIN	current symbol		MGI:97513	Furin	furin (paired basic amino acid cleaving enzyme)	Gene	18550	MP:0002080	prenatal lethality (details)
FURIN	current symbol		MGI:97513	Furin	furin (paired basic amino acid cleaving enzyme)	Gene	18550	MP:0002084	abnormal developmental patterning (details)
FURIN	current symbol		MGI:97513	Furin	furin (paired basic amino acid cleaving enzyme)	Gene	18550	MP:0002085	abnormal embryonic tissue morphology (details)
FURIN	current symbol		MGI:97513	Furin	furin (paired basic amino acid cleaving enzyme)	Gene	18550	MP:0002086	abnormal extraembryonic tissue morphology (details)
FURIN	current symbol		MGI:97513	Furin	furin (paired basic amino acid cleaving enzyme)	Gene	18550	MP:0002169	no abnormal phenotype detected (details)
FURIN	current symbol		MGI:97513	Furin	furin (paired basic amino acid cleaving enzyme)	Gene	18550	MP:0002230	abnormal primitive streak formation (details)
FURIN	current symbol		MGI:97513	Furin	furin (paired basic amino acid cleaving enzyme)	Gene	18550	MP:0002582	disorganized extraembryonic tissue (details)
FURIN	current symbol		MGI:97513	Furin	furin (paired basic amino acid cleaving enzyme)	Gene	18550	MP:0002824	abnormal chorioallantoic fusion (details)
FURIN	current symbol		MGI:97513	Furin	furin (paired basic amino acid cleaving enzyme)	Gene	18550	MP:0004180	failure of initiation of embryo turning (details)
FURIN	current symbol		MGI:97513	Furin	furin (paired basic amino acid cleaving enzyme)	Gene	18550	MP:0004187	cardia bifida (details)
FURIN	current symbol		MGI:97513	Furin	furin (paired basic amino acid cleaving enzyme)	Gene	18550	MP:0004251	failure of looping morphogenesis (details)
FURIN	current symbol		MGI:97513	Furin	furin (paired basic amino acid cleaving enzyme)	Gene	18550	MP:0005221	abnormal rostral-caudal axis patterning (details)
FURIN	current symbol		MGI:97513	Furin	furin (paired basic amino acid cleaving enzyme)	Gene	18550	MP:0005657	abnormal neural plate morphology (details)
FURIN	current symbol		MGI:97513	Furin	furin (paired basic amino acid cleaving enzyme)	Gene	18550	MP:0006207	embryonic lethality during organogenesis (details)
WWOX	current symbol		MGI:1931237	Wwox	WW domain-containing oxidoreductase	Gene	80707	MP:0000063	decreased bone density (details)
WWOX	current symbol		MGI:1931237	Wwox	WW domain-containing oxidoreductase	Gene	80707	MP:0000130	abnormal cancellous bone morphology (details)
WWOX	current symbol		MGI:1931237	Wwox	WW domain-containing oxidoreductase	Gene	80707	MP:0000135	decreased cortical bone thickness (details)
WWOX	current symbol		MGI:1931237	Wwox	WW domain-containing oxidoreductase	Gene	80707	MP:0000189	hypoglycemia (details)	v
WWOX	current symbol		MGI:1931237	Wwox	WW domain-containing oxidoreductase	Gene	80707	MP:0000195	hypocalcemia (details)	v
WWOX	current symbol		MGI:1931237	Wwox	WW domain-containing oxidoreductase	Gene	80707	MP:0000633	abnormal pituitary gland morphology (details)
WWOX	current symbol		MGI:1931237	Wwox	WW domain-containing oxidoreductase	Gene	80707	MP:0000639	abnormal adrenal gland morphology (details)
WWOX	current symbol		MGI:1931237	Wwox	WW domain-containing oxidoreductase	Gene	80707	MP:0000691	enlarged spleen (details)
WWOX	current symbol		MGI:1931237	Wwox	WW domain-containing oxidoreductase	Gene	80707	MP:0001152	Leydig cell hyperplasia (details)
WWOX	current symbol		MGI:1931237	Wwox	WW domain-containing oxidoreductase	Gene	80707	MP:0001154	seminiferous tubule degeneration (details)
WWOX	current symbol		MGI:1931237	Wwox	WW domain-containing oxidoreductase	Gene	80707	MP:0001265	decreased body size (details)
WWOX	current symbol		MGI:1931237	Wwox	WW domain-containing oxidoreductase	Gene	80707	MP:0001541	abnormal osteoclast physiology (details)
WWOX	current symbol		MGI:1931237	Wwox	WW domain-containing oxidoreductase	Gene	80707	MP:0001566	hyperphosphatemia (details)	v
WWOX	current symbol		MGI:1931237	Wwox	WW domain-containing oxidoreductase	Gene	80707	MP:0001570	abnormal circulating enzyme level (details)
WWOX	current symbol		MGI:1931237	Wwox	WW domain-containing oxidoreductase	Gene	80707	MP:0001732	postnatal growth retardation (details)
WWOX	current symbol		MGI:1931237	Wwox	WW domain-containing oxidoreductase	Gene	80707	MP:0001922	reduced male fertility (details)
WWOX	current symbol		MGI:1931237	Wwox	WW domain-containing oxidoreductase	Gene	80707	MP:0002018	malignant tumors (details)
WWOX	current symbol		MGI:1931237	Wwox	WW domain-containing oxidoreductase	Gene	80707	MP:0002020	increased tumor incidence (details)
WWOX	current symbol		MGI:1931237	Wwox	WW domain-containing oxidoreductase	Gene	80707	MP:0002023	B cell derived lymphoma (details)
WWOX	current symbol		MGI:1931237	Wwox	WW domain-containing oxidoreductase	Gene	80707	MP:0002082	postnatal lethality (details)
WWOX	current symbol		MGI:1931237	Wwox	WW domain-containing oxidoreductase	Gene	80707	MP:0002083	premature death (details)
WWOX	current symbol		MGI:1931237	Wwox	WW domain-containing oxidoreductase	Gene	80707	MP:0002113	abnormal skeleton development (details)
WWOX	current symbol		MGI:1931237	Wwox	WW domain-containing oxidoreductase	Gene	80707	MP:0002152	abnormal brain morphology (details)
WWOX	current symbol		MGI:1931237	Wwox	WW domain-containing oxidoreductase	Gene	80707	MP:0002644	decreased circulating triglyceride level (details)	v
WWOX	current symbol		MGI:1931237	Wwox	WW domain-containing oxidoreductase	Gene	80707	MP:0002966	decreased circulating alkaline phosphatase level (details)
WWOX	current symbol		MGI:1931237	Wwox	WW domain-containing oxidoreductase	Gene	80707	MP:0003020	decreased circulating chloride level (details)
WWOX	current symbol		MGI:1931237	Wwox	WW domain-containing oxidoreductase	Gene	80707	MP:0003205	testicular atrophy (details)
WWOX	current symbol		MGI:1931237	Wwox	WW domain-containing oxidoreductase	Gene	80707	MP:0003789	osteosarcoma (details)
WWOX	current symbol		MGI:1931237	Wwox	WW domain-containing oxidoreductase	Gene	80707	MP:0004499	increased incidence of chemically-induced tumors (details)
WWOX	current symbol		MGI:1931237	Wwox	WW domain-containing oxidoreductase	Gene	80707	MP:0004992	increased bone resorption (details)
WWOX	current symbol		MGI:1931237	Wwox	WW domain-containing oxidoreductase	Gene	80707	MP:0005150	cachexia (details)
WWOX	current symbol		MGI:1931237	Wwox	WW domain-containing oxidoreductase	Gene	80707	MP:0005179	decreased circulating cholesterol level (details)	v
WWOX	current symbol		MGI:1931237	Wwox	WW domain-containing oxidoreductase	Gene	80707	MP:0005344	increased circulating bilirubin level (details)
WWOX	current symbol		MGI:1931237	Wwox	WW domain-containing oxidoreductase	Gene	80707	MP:0005417	hypoproteinemia (details)	v
WWOX	current symbol		MGI:1931237	Wwox	WW domain-containing oxidoreductase	Gene	80707	MP:0005419	hypoalbuminemia (details)	v
WWOX	current symbol		MGI:1931237	Wwox	WW domain-containing oxidoreductase	Gene	80707	MP:0005508	abnormal skeleton morphology (details)
WWOX	current symbol		MGI:1931237	Wwox	WW domain-containing oxidoreductase	Gene	80707	MP:0005627	increased circulating potassium level (details)	v
WWOX	current symbol		MGI:1931237	Wwox	WW domain-containing oxidoreductase	Gene	80707	MP:0005634	decreased circulating sodium level (details)	v
WWOX	current symbol		MGI:1931237	Wwox	WW domain-containing oxidoreductase	Gene	80707	MP:0008014	lung tumor (details)
WWOX	current symbol		MGI:1931237	Wwox	WW domain-containing oxidoreductase	Gene	80707	MP:0008395	abnormal osteoblast differentiation (details)
WWOX	current symbol		MGI:1931237	Wwox	WW domain-containing oxidoreductase	Gene	80707	MP:0008770	decreased survivor rate (details)
WWOX	current symbol		MGI:1931237	Wwox	WW domain-containing oxidoreductase	Gene	80707	MP:0008821	increased blood uric acid level (details)	v
HLCS	current symbol		MGI:894646	Hlcs	holocarboxylase synthetase (biotin- [propriony-Coenzyme A-carboxylase (ATP-hydrolysing)] ligase)	Gene	110948
CSF1	current symbol		MGI:1339753	Csf1	colony stimulating factor 1 (macrophage)	Gene	12977	MP:0000065	abnormal bone marrow cavity morphology (details)	v
CSF1	current symbol		MGI:1339753	Csf1	colony stimulating factor 1 (macrophage)	Gene	12977	MP:0000066	osteoporosis (details)
CSF1	current symbol		MGI:1339753	Csf1	colony stimulating factor 1 (macrophage)	Gene	12977	MP:0000067	osteopetrosis (details)
CSF1	current symbol		MGI:1339753	Csf1	colony stimulating factor 1 (macrophage)	Gene	12977	MP:0000124	absent teeth (details)
CSF1	current symbol		MGI:1339753	Csf1	colony stimulating factor 1 (macrophage)	Gene	12977	MP:0000125	absent incisors (details)
CSF1	current symbol		MGI:1339753	Csf1	colony stimulating factor 1 (macrophage)	Gene	12977	MP:0000130	abnormal cancellous bone morphology (details)
CSF1	current symbol		MGI:1339753	Csf1	colony stimulating factor 1 (macrophage)	Gene	12977	MP:0000136	abnormal microglial cell morphology (details)
CSF1	current symbol		MGI:1339753	Csf1	colony stimulating factor 1 (macrophage)	Gene	12977	MP:0000165	abnormal long bone hypertrophic chondrocyte zone (details)
CSF1	current symbol		MGI:1339753	Csf1	colony stimulating factor 1 (macrophage)	Gene	12977	MP:0000198	hypophosphatemia (details)	v
CSF1	current symbol		MGI:1339753	Csf1	colony stimulating factor 1 (macrophage)	Gene	12977	MP:0000221	decreased leukocyte cell number (details)	v
CSF1	current symbol		MGI:1339753	Csf1	colony stimulating factor 1 (macrophage)	Gene	12977	MP:0000223	decreased monocyte cell number (details)	v
CSF1	current symbol		MGI:1339753	Csf1	colony stimulating factor 1 (macrophage)	Gene	12977	MP:0000240	extramedullary hematopoiesis (details)	v
CSF1	current symbol		MGI:1339753	Csf1	colony stimulating factor 1 (macrophage)	Gene	12977	MP:0000333	decreased bone marrow cell number (details)	v
CSF1	current symbol		MGI:1339753	Csf1	colony stimulating factor 1 (macrophage)	Gene	12977	MP:0000440	domed skull (details)
CSF1	current symbol		MGI:1339753	Csf1	colony stimulating factor 1 (macrophage)	Gene	12977	MP:0000443	abnormal snout morphology (details)
CSF1	current symbol		MGI:1339753	Csf1	colony stimulating factor 1 (macrophage)	Gene	12977	MP:0000547	short limbs (details)
CSF1	current symbol		MGI:1339753	Csf1	colony stimulating factor 1 (macrophage)	Gene	12977	MP:0000558	abnormal tibia morphology (details)
CSF1	current symbol		MGI:1339753	Csf1	colony stimulating factor 1 (macrophage)	Gene	12977	MP:0000559	abnormal femur morphology (details)
CSF1	current symbol		MGI:1339753	Csf1	colony stimulating factor 1 (macrophage)	Gene	12977	MP:0000592	short tail (details)
CSF1	current symbol		MGI:1339753	Csf1	colony stimulating factor 1 (macrophage)	Gene	12977	MP:0000628	abnormal mammary gland development (details)
CSF1	current symbol		MGI:1339753	Csf1	colony stimulating factor 1 (macrophage)	Gene	12977	MP:0000662	abnormal branching of the mammary ductal tree (details)
CSF1	current symbol		MGI:1339753	Csf1	colony stimulating factor 1 (macrophage)	Gene	12977	MP:0000920	abnormal myelination (details)
CSF1	current symbol		MGI:1339753	Csf1	colony stimulating factor 1 (macrophage)	Gene	12977	MP:0001126	abnormal ovary morphology (details)
CSF1	current symbol		MGI:1339753	Csf1	colony stimulating factor 1 (macrophage)	Gene	12977	MP:0001262	decreased body weight (details)	v
CSF1	current symbol		MGI:1339753	Csf1	colony stimulating factor 1 (macrophage)	Gene	12977	MP:0001431	abnormal eating behavior (details)
CSF1	current symbol		MGI:1339753	Csf1	colony stimulating factor 1 (macrophage)	Gene	12977	MP:0001562	abnormal circulating calcium level (details)	v
CSF1	current symbol		MGI:1339753	Csf1	colony stimulating factor 1 (macrophage)	Gene	12977	MP:0001729	impaired implantation (details)
CSF1	current symbol		MGI:1339753	Csf1	colony stimulating factor 1 (macrophage)	Gene	12977	MP:0001732	postnatal growth retardation (details)
CSF1	current symbol		MGI:1339753	Csf1	colony stimulating factor 1 (macrophage)	Gene	12977	MP:0001860	liver inflammation (details)	v
CSF1	current symbol		MGI:1339753	Csf1	colony stimulating factor 1 (macrophage)	Gene	12977	MP:0001861	lung inflammation (details)
CSF1	current symbol		MGI:1339753	Csf1	colony stimulating factor 1 (macrophage)	Gene	12977	MP:0001882	abnormal lactation (details)
CSF1	current symbol		MGI:1339753	Csf1	colony stimulating factor 1 (macrophage)	Gene	12977	MP:0001921	reduced fertility (details)
CSF1	current symbol		MGI:1339753	Csf1	colony stimulating factor 1 (macrophage)	Gene	12977	MP:0001922	reduced male fertility (details)
CSF1	current symbol		MGI:1339753	Csf1	colony stimulating factor 1 (macrophage)	Gene	12977	MP:0002082	postnatal lethality (details)
CSF1	current symbol		MGI:1339753	Csf1	colony stimulating factor 1 (macrophage)	Gene	12977	MP:0002083	premature death (details)
CSF1	current symbol		MGI:1339753	Csf1	colony stimulating factor 1 (macrophage)	Gene	12977	MP:0002225	abnormal spleen cellularity (details)
CSF1	current symbol		MGI:1339753	Csf1	colony stimulating factor 1 (macrophage)	Gene	12977	MP:0002356	abnormal spleen red pulp morphology (details)
CSF1	current symbol		MGI:1339753	Csf1	colony stimulating factor 1 (macrophage)	Gene	12977	MP:0002375	abnormal thymus medulla morphology (details)
CSF1	current symbol		MGI:1339753	Csf1	colony stimulating factor 1 (macrophage)	Gene	12977	MP:0002397	abnormal bone marrow morphology (details)	v
CSF1	current symbol		MGI:1339753	Csf1	colony stimulating factor 1 (macrophage)	Gene	12977	MP:0002687	oligozoospermia (details)
CSF1	current symbol		MGI:1339753	Csf1	colony stimulating factor 1 (macrophage)	Gene	12977	MP:0002756	decreased pyramidal neuron number (details)
CSF1	current symbol		MGI:1339753	Csf1	colony stimulating factor 1 (macrophage)	Gene	12977	MP:0002780	decreased circulating testosterone level (details)
CSF1	current symbol		MGI:1339753	Csf1	colony stimulating factor 1 (macrophage)	Gene	12977	MP:0003329	amyloid beta deposits (details)
CSF1	current symbol		MGI:1339753	Csf1	colony stimulating factor 1 (macrophage)	Gene	12977	MP:0003355	decreased ovulation frequency (details)
CSF1	current symbol		MGI:1339753	Csf1	colony stimulating factor 1 (macrophage)	Gene	12977	MP:0003470	abnormal summary potential (details)
CSF1	current symbol		MGI:1339753	Csf1	colony stimulating factor 1 (macrophage)	Gene	12977	MP:0003572	abnormal uterus development (details)
CSF1	current symbol		MGI:1339753	Csf1	colony stimulating factor 1 (macrophage)	Gene	12977	MP:0003795	abnormal bone structure (details)
CSF1	current symbol		MGI:1339753	Csf1	colony stimulating factor 1 (macrophage)	Gene	12977	MP:0003884	decreased macrophage cell number (details)
CSF1	current symbol		MGI:1339753	Csf1	colony stimulating factor 1 (macrophage)	Gene	12977	MP:0003919	abnormal lymph node cellularity (details)
CSF1	current symbol		MGI:1339753	Csf1	colony stimulating factor 1 (macrophage)	Gene	12977	MP:0004271	abnormal paw/hand/foot morphology (details)
CSF1	current symbol		MGI:1339753	Csf1	colony stimulating factor 1 (macrophage)	Gene	12977	MP:0004698	abnormal thyroid parafollicular C-cells (details)
CSF1	current symbol		MGI:1339753	Csf1	colony stimulating factor 1 (macrophage)	Gene	12977	MP:0004742	abnormal vestibular system physiology (details)
CSF1	current symbol		MGI:1339753	Csf1	colony stimulating factor 1 (macrophage)	Gene	12977	MP:0004765	decreased brainstem auditory evoked potential (details)
CSF1	current symbol		MGI:1339753	Csf1	colony stimulating factor 1 (macrophage)	Gene	12977	MP:0004851	increased testis weight (details)
CSF1	current symbol		MGI:1339753	Csf1	colony stimulating factor 1 (macrophage)	Gene	12977	MP:0004982	abnormal osteoclast morphology (details)
CSF1	current symbol		MGI:1339753	Csf1	colony stimulating factor 1 (macrophage)	Gene	12977	MP:0004985	decreased osteoclast cell number (details)
CSF1	current symbol		MGI:1339753	Csf1	colony stimulating factor 1 (macrophage)	Gene	12977	MP:0005006	abnormal osteoblast physiology (details)
CSF1	current symbol		MGI:1339753	Csf1	colony stimulating factor 1 (macrophage)	Gene	12977	MP:0005045	decreased thymus cortex area (details)
CSF1	current symbol		MGI:1339753	Csf1	colony stimulating factor 1 (macrophage)	Gene	12977	MP:0005178	increased circulating cholesterol level (details)	v
CSF1	current symbol		MGI:1339753	Csf1	colony stimulating factor 1 (macrophage)	Gene	12977	MP:0005341	decreased susceptibility to atherosclerosis (details)	v
CSF1	current symbol		MGI:1339753	Csf1	colony stimulating factor 1 (macrophage)	Gene	12977	MP:0005508	abnormal skeleton morphology (details)
CSF1	current symbol		MGI:1339753	Csf1	colony stimulating factor 1 (macrophage)	Gene	12977	MP:0006269	abnormal mammary gland growth during pregnancy (details)
CSF1	current symbol		MGI:1339753	Csf1	colony stimulating factor 1 (macrophage)	Gene	12977	MP:0008114	abnormal Kupffer cell morphology (details)
CSF1	current symbol		MGI:1339753	Csf1	colony stimulating factor 1 (macrophage)	Gene	12977	MP:0008118	absent Langerhans cell (details)
CSF1	current symbol		MGI:1339753	Csf1	colony stimulating factor 1 (macrophage)	Gene	12977	MP:0008242	abnormal perivascular macrophage morphology (details)
CSF1	current symbol		MGI:1339753	Csf1	colony stimulating factor 1 (macrophage)	Gene	12977	MP:0008489	postnatal slow weight gain (details)
CSF1	current symbol		MGI:1339753	Csf1	colony stimulating factor 1 (macrophage)	Gene	12977	MP:0008553	increased circulating tumor necrosis factor level (details)
CSF1	current symbol		MGI:1339753	Csf1	colony stimulating factor 1 (macrophage)	Gene	12977	MP:0009006	prolonged estrous cycle (details)
CSF1	current symbol		MGI:1339753	Csf1	colony stimulating factor 1 (macrophage)	Gene	12977	MP:0009090	myometrium hypoplasia (details)
CSF1	current symbol		MGI:1339753	Csf1	colony stimulating factor 1 (macrophage)	Gene	12977	MP:0009091	endometrium hypoplasia (details)
SRGAP2	current symbol		MGI:109605	Srgap2	SLIT-ROBO Rho GTPase activating protein 2	Gene	14270
SRGAP2	human synonym		MGI:2152938	Srgap3	SLIT-ROBO Rho GTPase activating protein 3	Gene	259302
RNF144	old symbol		MGI:1344401	Rnf144a	ring finger protein 144A	Gene	108089
ABCG5	current symbol		MGI:1351659	Abcg5	ATP-binding cassette, sub-family G (WHITE), member 5	Gene	27409	MP:0000179	abnormal blood chemistry (details)	v
ABCG5	current symbol		MGI:1351659	Abcg5	ATP-binding cassette, sub-family G (WHITE), member 5	Gene	27409	MP:0000180	abnormal circulating cholesterol level (details)	v
ABCG5	current symbol		MGI:1351659	Abcg5	ATP-binding cassette, sub-family G (WHITE), member 5	Gene	27409	MP:0000599	enlarged liver (details)	v
ABCG5	current symbol		MGI:1351659	Abcg5	ATP-binding cassette, sub-family G (WHITE), member 5	Gene	27409	MP:0000609	abnormal liver physiology (details)	v
ABCG5	current symbol		MGI:1351659	Abcg5	ATP-binding cassette, sub-family G (WHITE), member 5	Gene	27409	MP:0001552	increased circulating triglyceride level (details)	v
ABCG5	current symbol		MGI:1351659	Abcg5	ATP-binding cassette, sub-family G (WHITE), member 5	Gene	27409	MP:0002118	abnormal lipid homeostasis (details)	v
ABCG5	current symbol		MGI:1351659	Abcg5	ATP-binding cassette, sub-family G (WHITE), member 5	Gene	27409	MP:0002981	increased liver weight (details)	v
ABCG5	current symbol		MGI:1351659	Abcg5	ATP-binding cassette, sub-family G (WHITE), member 5	Gene	27409	MP:0003949	abnormal circulating lipid level (details)	v
ABCG5	current symbol		MGI:1351659	Abcg5	ATP-binding cassette, sub-family G (WHITE), member 5	Gene	27409	MP:0003975	increased circulating VLDL triglyceride level (details)	v
ABCG5	current symbol		MGI:1351659	Abcg5	ATP-binding cassette, sub-family G (WHITE), member 5	Gene	27409	MP:0003983	decreased cholesterol level (details)	v
ABCG5	current symbol		MGI:1351659	Abcg5	ATP-binding cassette, sub-family G (WHITE), member 5	Gene	27409	MP:0004772	abnormal bile secretion (details)	v
ABCG5	current symbol		MGI:1351659	Abcg5	ATP-binding cassette, sub-family G (WHITE), member 5	Gene	27409	MP:0004773	abnormal bile composition (details)	v
ABCG5	current symbol		MGI:1351659	Abcg5	ATP-binding cassette, sub-family G (WHITE), member 5	Gene	27409	MP:0004777	abnormal phospholipid level (details)	v
ABCG5	current symbol		MGI:1351659	Abcg5	ATP-binding cassette, sub-family G (WHITE), member 5	Gene	27409	MP:0005179	decreased circulating cholesterol level (details)	v
ABCG5	current symbol		MGI:1351659	Abcg5	ATP-binding cassette, sub-family G (WHITE), member 5	Gene	27409	MP:0005266	abnormal metabolism (details)	v
ABCG5	current symbol		MGI:1351659	Abcg5	ATP-binding cassette, sub-family G (WHITE), member 5	Gene	27409	MP:0005278	abnormal cholesterol homeostasis (details)	v
ABCG5	current symbol		MGI:1351659	Abcg5	ATP-binding cassette, sub-family G (WHITE), member 5	Gene	27409	MP:0005342	abnormal lipid absorption (details)	v
PLEKHB2	current symbol		MGI:2385825	Plekhb2	pleckstrin homology domain containing, family B (evectins) member 2	Gene	226971
CADPS	current symbol		MGI:1350922	Cadps	Ca2+-dependent secretion activator	Gene	27062	MP:0001739	abnormal adrenal gland secretion (details)
CADPS	current symbol		MGI:1350922	Cadps	Ca2+-dependent secretion activator	Gene	27062	MP:0001953	respiratory failure (details)
CADPS	current symbol		MGI:1350922	Cadps	Ca2+-dependent secretion activator	Gene	27062	MP:0002058	neonatal lethality (details)
CADPS	current symbol		MGI:1350922	Cadps	Ca2+-dependent secretion activator	Gene	27062	MP:0002078	abnormal glucose homeostasis (details)	v
CADPS	current symbol		MGI:1350922	Cadps	Ca2+-dependent secretion activator	Gene	27062	MP:0002206	abnormal CNS synaptic transmission (details)
CADPS	current symbol		MGI:1350922	Cadps	Ca2+-dependent secretion activator	Gene	27062	MP:0002710	increased glucagon secretion (details)	v
CADPS	current symbol		MGI:1350922	Cadps	Ca2+-dependent secretion activator	Gene	27062	MP:0002882	abnormal neuron morphology (details)
CADPS	current symbol		MGI:1350922	Cadps	Ca2+-dependent secretion activator	Gene	27062	MP:0002891	increased insulin sensitivity (details)	v
CADPS	current symbol		MGI:1350922	Cadps	Ca2+-dependent secretion activator	Gene	27062	MP:0002909	abnormal adrenal gland physiology (details)
CADPS	current symbol		MGI:1350922	Cadps	Ca2+-dependent secretion activator	Gene	27062	MP:0002910	abnormal excitatory postsynaptic currents (details)
CADPS	current symbol		MGI:1350922	Cadps	Ca2+-dependent secretion activator	Gene	27062	MP:0003059	decreased insulin secretion (details)	v
CADPS	current symbol		MGI:1350922	Cadps	Ca2+-dependent secretion activator	Gene	27062	MP:0003172	abnormal lysosome physiology (details)
CADPS	current symbol		MGI:1350922	Cadps	Ca2+-dependent secretion activator	Gene	27062	MP:0003562	abnormal pancreatic beta cell physiology (details)	v
CADPS	current symbol		MGI:1350922	Cadps	Ca2+-dependent secretion activator	Gene	27062	MP:0003953	abnormal hormone level (details)
CADPS	current symbol		MGI:1350922	Cadps	Ca2+-dependent secretion activator	Gene	27062	MP:0004753	abnormal miniature excitatory postsynaptic currents (details)
CADPS	current symbol		MGI:1350922	Cadps	Ca2+-dependent secretion activator	Gene	27062	MP:0004811	abnormal neuron physiology (details)
CADPS	current symbol		MGI:1350922	Cadps	Ca2+-dependent secretion activator	Gene	27062	MP:0005217	abnormal pancreatic beta cell morphology (details)
CADPS	current symbol		MGI:1350922	Cadps	Ca2+-dependent secretion activator	Gene	27062	MP:0005293	impaired glucose tolerance (details)	v
HD	old symbol		MGI:96067	Htt	huntingtin	Gene	15194	MP:0000022	abnormal ear shape (details)
HD	old symbol		MGI:96067	Htt	huntingtin	Gene	15194	MP:0000023	abnormal ear distance/ position (details)
HD	old symbol		MGI:96067	Htt	huntingtin	Gene	15194	MP:0000024	lowered ear position (details)
HD	old symbol		MGI:96067	Htt	huntingtin	Gene	15194	MP:0000350	abnormal cell proliferation (details)
HD	old symbol		MGI:96067	Htt	huntingtin	Gene	15194	MP:0000352	decreased cell proliferation (details)
HD	old symbol		MGI:96067	Htt	huntingtin	Gene	15194	MP:0000432	abnormal head morphology (details)
HD	old symbol		MGI:96067	Htt	huntingtin	Gene	15194	MP:0000438	abnormal skull morphology (details)
HD	old symbol		MGI:96067	Htt	huntingtin	Gene	15194	MP:0000440	domed skull (details)
HD	old symbol		MGI:96067	Htt	huntingtin	Gene	15194	MP:0000745	tremors (details)
HD	old symbol		MGI:96067	Htt	huntingtin	Gene	15194	MP:0000753	paralysis (details)
HD	old symbol		MGI:96067	Htt	huntingtin	Gene	15194	MP:0000774	decreased brain size (details)
HD	old symbol		MGI:96067	Htt	huntingtin	Gene	15194	MP:0000778	abnormal tract (details)
HD	old symbol		MGI:96067	Htt	huntingtin	Gene	15194	MP:0000783	abnormal forebrain morphology (details)
HD	old symbol		MGI:96067	Htt	huntingtin	Gene	15194	MP:0000787	abnormal telencephalon morphology (details)
HD	old symbol		MGI:96067	Htt	huntingtin	Gene	15194	MP:0000788	abnormal cerebral cortex morphology (details)
HD	old symbol		MGI:96067	Htt	huntingtin	Gene	15194	MP:0000807	abnormal hippocampus morphology (details)
HD	old symbol		MGI:96067	Htt	huntingtin	Gene	15194	MP:0000819	abnormal olfactory bulb morphology (details)
HD	old symbol		MGI:96067	Htt	huntingtin	Gene	15194	MP:0000822	abnormal brain ventricle morphology (details)
HD	old symbol		MGI:96067	Htt	huntingtin	Gene	15194	MP:0000823	abnormal lateral ventricle morphology (details)
HD	old symbol		MGI:96067	Htt	huntingtin	Gene	15194	MP:0000825	dilated lateral ventricles (details)
HD	old symbol		MGI:96067	Htt	huntingtin	Gene	15194	MP:0000832	abnormal thalamus morphology (details)
HD	old symbol		MGI:96067	Htt	huntingtin	Gene	15194	MP:0000835	abnormal subthalamic nucleus morphology (details)
HD	old symbol		MGI:96067	Htt	huntingtin	Gene	15194	MP:0000854	abnormal cerebellum development (details)
HD	old symbol		MGI:96067	Htt	huntingtin	Gene	15194	MP:0000897	abnormal midbrain morphology (details)
HD	old symbol		MGI:96067	Htt	huntingtin	Gene	15194	MP:0000914	exencephaly (details)
HD	old symbol		MGI:96067	Htt	huntingtin	Gene	15194	MP:0001147	small testis (details)
HD	old symbol		MGI:96067	Htt	huntingtin	Gene	15194	MP:0001200	thick skin (details)
HD	old symbol		MGI:96067	Htt	huntingtin	Gene	15194	MP:0001262	decreased body weight (details)	v
HD	old symbol		MGI:96067	Htt	huntingtin	Gene	15194	MP:0001263	weight loss (details)	v
HD	old symbol		MGI:96067	Htt	huntingtin	Gene	15194	MP:0001265	decreased body size (details)	v
HD	old symbol		MGI:96067	Htt	huntingtin	Gene	15194	MP:0001353	increased aggression towards mice (details)
HD	old symbol		MGI:96067	Htt	huntingtin	Gene	15194	MP:0001399	hyperactivity (details)
HD	old symbol		MGI:96067	Htt	huntingtin	Gene	15194	MP:0001400	hyperresponsive (details)
HD	old symbol		MGI:96067	Htt	huntingtin	Gene	15194	MP:0001402	hypoactivity (details)
HD	old symbol		MGI:96067	Htt	huntingtin	Gene	15194	MP:0001405	impaired coordination (details)
HD	old symbol		MGI:96067	Htt	huntingtin	Gene	15194	MP:0001406	abnormal gait (details)
HD	old symbol		MGI:96067	Htt	huntingtin	Gene	15194	MP:0001407	short stride length (details)
HD	old symbol		MGI:96067	Htt	huntingtin	Gene	15194	MP:0001415	increased exploration in new environment (details)
HD	old symbol		MGI:96067	Htt	huntingtin	Gene	15194	MP:0001441	increased grooming behavior (details)
HD	old symbol		MGI:96067	Htt	huntingtin	Gene	15194	MP:0001449	abnormal learning/ memory (details)
HD	old symbol		MGI:96067	Htt	huntingtin	Gene	15194	MP:0001513	limb grasping (details)
HD	old symbol		MGI:96067	Htt	huntingtin	Gene	15194	MP:0001516	abnormal motor coordination/ balance (details)
HD	old symbol		MGI:96067	Htt	huntingtin	Gene	15194	MP:0001524	impaired limb coordination (details)
HD	old symbol		MGI:96067	Htt	huntingtin	Gene	15194	MP:0001525	impaired balance (details)
HD	old symbol		MGI:96067	Htt	huntingtin	Gene	15194	MP:0001614	abnormal blood vessel morphology (details)	v
HD	old symbol		MGI:96067	Htt	huntingtin	Gene	15194	MP:0001675	abnormal ectoderm development (details)
HD	old symbol		MGI:96067	Htt	huntingtin	Gene	15194	MP:0001680	abnormal mesoderm development (details)
HD	old symbol		MGI:96067	Htt	huntingtin	Gene	15194	MP:0001695	abnormal gastrulation (details)
HD	old symbol		MGI:96067	Htt	huntingtin	Gene	15194	MP:0001698	decreased embryo size (details)
HD	old symbol		MGI:96067	Htt	huntingtin	Gene	15194	MP:0001724	abnormal extraembryonic endoderm formation (details)
HD	old symbol		MGI:96067	Htt	huntingtin	Gene	15194	MP:0001730	embryonic growth arrest (details)
HD	old symbol		MGI:96067	Htt	huntingtin	Gene	15194	MP:0001891	hydroencephaly (details)
HD	old symbol		MGI:96067	Htt	huntingtin	Gene	15194	MP:0001922	reduced male fertility (details)
HD	old symbol		MGI:96067	Htt	huntingtin	Gene	15194	MP:0002058	neonatal lethality (details)
HD	old symbol		MGI:96067	Htt	huntingtin	Gene	15194	MP:0002064	seizures (details)
HD	old symbol		MGI:96067	Htt	huntingtin	Gene	15194	MP:0002066	abnormal motor capabilities/coordination/movement (details)
HD	old symbol		MGI:96067	Htt	huntingtin	Gene	15194	MP:0002081	perinatal lethality (details)
HD	old symbol		MGI:96067	Htt	huntingtin	Gene	15194	MP:0002082	postnatal lethality (details)
HD	old symbol		MGI:96067	Htt	huntingtin	Gene	15194	MP:0002083	premature death (details)
HD	old symbol		MGI:96067	Htt	huntingtin	Gene	15194	MP:0002084	abnormal developmental patterning (details)
HD	old symbol		MGI:96067	Htt	huntingtin	Gene	15194	MP:0002085	abnormal embryonic tissue morphology (details)
HD	old symbol		MGI:96067	Htt	huntingtin	Gene	15194	MP:0002086	abnormal extraembryonic tissue morphology (details)
HD	old symbol		MGI:96067	Htt	huntingtin	Gene	15194	MP:0002152	abnormal brain morphology (details)
HD	old symbol		MGI:96067	Htt	huntingtin	Gene	15194	MP:0002169	no abnormal phenotype detected (details)
HD	old symbol		MGI:96067	Htt	huntingtin	Gene	15194	MP:0002183	gliosis (details)
HD	old symbol		MGI:96067	Htt	huntingtin	Gene	15194	MP:0002216	abnormal seminiferous tubule morphology (details)
HD	old symbol		MGI:96067	Htt	huntingtin	Gene	15194	MP:0002229	neurodegeneration (details)
HD	old symbol		MGI:96067	Htt	huntingtin	Gene	15194	MP:0002574	increased vertical activity (details)
HD	old symbol		MGI:96067	Htt	huntingtin	Gene	15194	MP:0002582	disorganized extraembryonic tissue (details)
HD	old symbol		MGI:96067	Htt	huntingtin	Gene	15194	MP:0002687	oligozoospermia (details)
HD	old symbol		MGI:96067	Htt	huntingtin	Gene	15194	MP:0002757	decreased vertical activity (details)
HD	old symbol		MGI:96067	Htt	huntingtin	Gene	15194	MP:0002882	abnormal neuron morphology (details)
HD	old symbol		MGI:96067	Htt	huntingtin	Gene	15194	MP:0003085	abnormal egg cylinder morphology (details)
HD	old symbol		MGI:96067	Htt	huntingtin	Gene	15194	MP:0003111	abnormal nucleus morphology (details)
HD	old symbol		MGI:96067	Htt	huntingtin	Gene	15194	MP:0003224	neuron degeneration (details)
HD	old symbol		MGI:96067	Htt	huntingtin	Gene	15194	MP:0003312	abnormal locomotor coordination (details)
HD	old symbol		MGI:96067	Htt	huntingtin	Gene	15194	MP:0003313	abnormal locomotor activation (details)
HD	old symbol		MGI:96067	Htt	huntingtin	Gene	15194	MP:0003354	astrocytosis (details)
HD	old symbol		MGI:96067	Htt	huntingtin	Gene	15194	MP:0003633	abnormal nervous system physiology (details)
HD	old symbol		MGI:96067	Htt	huntingtin	Gene	15194	MP:0003858	enhanced coordination (details)
HD	old symbol		MGI:96067	Htt	huntingtin	Gene	15194	MP:0003886	abnormal embryonic epiblast morphology (details)
HD	old symbol		MGI:96067	Htt	huntingtin	Gene	15194	MP:0003890	abnormal embryonic-extraembryonic boundary morphology (details)
HD	old symbol		MGI:96067	Htt	huntingtin	Gene	15194	MP:0003895	increased ectoderm apoptosis (details)
HD	old symbol		MGI:96067	Htt	huntingtin	Gene	15194	MP:0003954	abnormal Reichert's membrane (details)
HD	old symbol		MGI:96067	Htt	huntingtin	Gene	15194	MP:0003988	disorganized embryonic tissue (details)
HD	old symbol		MGI:96067	Htt	huntingtin	Gene	15194	MP:0003997	tonic-clonic seizures (details)
HD	old symbol		MGI:96067	Htt	huntingtin	Gene	15194	MP:0004077	abnormal striatum morphology (details)
HD	old symbol		MGI:96067	Htt	huntingtin	Gene	15194	MP:0004081	abnormal globus pallidus morphology (details)
HD	old symbol		MGI:96067	Htt	huntingtin	Gene	15194	MP:0004102	abnormal dorsal striatum morphology (details)
HD	old symbol		MGI:96067	Htt	huntingtin	Gene	15194	MP:0004103	abnormal ventral striatum morphology (details)
HD	old symbol		MGI:96067	Htt	huntingtin	Gene	15194	MP:0004191	neuronal intranuclear inclusions (details)
HD	old symbol		MGI:96067	Htt	huntingtin	Gene	15194	MP:0004274	abnormal embryonic/fetal subventricular zone morphology (details)
HD	old symbol		MGI:96067	Htt	huntingtin	Gene	15194	MP:0004275	abnormal postnatal subventricular zone morphology (details)
HD	old symbol		MGI:96067	Htt	huntingtin	Gene	15194	MP:0004811	abnormal neuron physiology (details)
HD	old symbol		MGI:96067	Htt	huntingtin	Gene	15194	MP:0004837	abnormal neural fold formation (details)
HD	old symbol		MGI:96067	Htt	huntingtin	Gene	15194	MP:0004924	abnormal behavior (details)
HD	old symbol		MGI:96067	Htt	huntingtin	Gene	15194	MP:0005029	abnormal amnion morphology (details)
HD	old symbol		MGI:96067	Htt	huntingtin	Gene	15194	MP:0005051	altered response to anesthetics (details)
HD	old symbol		MGI:96067	Htt	huntingtin	Gene	15194	MP:0005156	bradykinesia (details)
HD	old symbol		MGI:96067	Htt	huntingtin	Gene	15194	MP:0005499	abnormal olfactory system morphology (details)
HD	old symbol		MGI:96067	Htt	huntingtin	Gene	15194	MP:0005537	abnormal cerebral aqueduct (details)
HD	old symbol		MGI:96067	Htt	huntingtin	Gene	15194	MP:0005621	abnormal cell physiology (details)
HD	old symbol		MGI:96067	Htt	huntingtin	Gene	15194	MP:0006042	increased apoptosis (details)
HD	old symbol		MGI:96067	Htt	huntingtin	Gene	15194	MP:0006206	embryonic lethality before turning of embryo (details)
HD	old symbol		MGI:96067	Htt	huntingtin	Gene	15194	MP:0006207	embryonic lethality during organogenesis (details)
HD	old symbol		MGI:96067	Htt	huntingtin	Gene	15194	MP:0006208	lethality throughout fetal growth and development (details)
HD	old symbol		MGI:96067	Htt	huntingtin	Gene	15194	MP:0006386	absent somites (details)
HD	old symbol		MGI:96067	Htt	huntingtin	Gene	15194	MP:0008128	abnormal brain internal capsule morphology (details)
HD	old symbol		MGI:96067	Htt	huntingtin	Gene	15194	MP:0008225	abnormal anterior commissure morphology (details)
HD	old symbol		MGI:96067	Htt	huntingtin	Gene	15194	MP:0008462	abnormal medium spiny neuron morphology (details)
HD	old symbol		MGI:96067	Htt	huntingtin	Gene	15194	MP:0008535	enlarged lateral ventricles (details)
HD	old symbol		MGI:96067	Htt	huntingtin	Gene	15194	MP:0008536	enlarged third ventricle (details)
HD	old symbol		MGI:96067	Htt	huntingtin	Gene	15194	MP:0009324	absent hippocampal fimbria (details)
HD	old symbol		MGI:96067	Htt	huntingtin	Gene	15194	MP:0009331	absent primitive node (details)
RGS12	current symbol		MGI:1918979	Rgs12	regulator of G-protein signaling 12	Gene	71729
CENPC1	current symbol		MGI:99700	Cenpc1	centromere protein C1	Gene	12617	MP:0006206	embryonic lethality before turning of embryo (details)
MAPK10	current symbol		MGI:1346863	Mapk10	mitogen-activated protein kinase 10	Gene	26414	MP:0000313	abnormal cell death (details)
MAPK10	current symbol		MGI:1346863	Mapk10	mitogen-activated protein kinase 10	Gene	26414	MP:0001051	abnormal somatic motor system morphology (details)
MAPK10	current symbol		MGI:1346863	Mapk10	mitogen-activated protein kinase 10	Gene	26414	MP:0001405	impaired coordination (details)
MAPK10	current symbol		MGI:1346863	Mapk10	mitogen-activated protein kinase 10	Gene	26414	MP:0001905	abnormal dopamine level (details)
MAPK10	current symbol		MGI:1346863	Mapk10	mitogen-activated protein kinase 10	Gene	26414	MP:0002887	increased resistance to pharmacologically induced seizures (details)
MAPK10	current symbol		MGI:1346863	Mapk10	mitogen-activated protein kinase 10	Gene	26414	MP:0003204	decreased neuron apoptosis (details)
MAPK10	current symbol		MGI:1346863	Mapk10	mitogen-activated protein kinase 10	Gene	26414	MP:0003243	abnormal dopaminergic neuron morphology (details)
MAPK10	current symbol		MGI:1346863	Mapk10	mitogen-activated protein kinase 10	Gene	26414	MP:0008236	decreased susceptibility to neuronal excitotoxicity (details)
ANK2	current symbol		MGI:88025	Ank2	ankyrin 2, brain	Gene	109676	MP:0000781	decreased corpus callosum size (details)
ANK2	current symbol		MGI:88025	Ank2	ankyrin 2, brain	Gene	109676	MP:0001262	decreased body weight (details)	v
ANK2	current symbol		MGI:88025	Ank2	ankyrin 2, brain	Gene	109676	MP:0001392	abnormal locomotor activity (details)
ANK2	current symbol		MGI:88025	Ank2	ankyrin 2, brain	Gene	109676	MP:0001525	impaired balance (details)
ANK2	current symbol		MGI:88025	Ank2	ankyrin 2, brain	Gene	109676	MP:0002082	postnatal lethality (details)
ANK2	current symbol		MGI:88025	Ank2	ankyrin 2, brain	Gene	109676	MP:0002579	disorganized secondary lens fibers (details)
ANK2	current symbol		MGI:88025	Ank2	ankyrin 2, brain	Gene	109676	MP:0002878	abnormal corticospinal tract (details)
ANK2	current symbol		MGI:88025	Ank2	ankyrin 2, brain	Gene	109676	MP:0005404	abnormal axon morphology (details)
ANK2	current symbol		MGI:88025	Ank2	ankyrin 2, brain	Gene	109676	MP:0006219	optic nerve degeneration (details)
ANK2	current symbol		MGI:88025	Ank2	ankyrin 2, brain	Gene	109676	MP:0008128	abnormal brain internal capsule morphology (details)
ANK2	current symbol		MGI:88025	Ank2	ankyrin 2, brain	Gene	109676	MP:0008535	enlarged lateral ventricles (details)
CSPG2	old symbol		MGI:102889	Vcan	versican	Gene	13003	MP:0000267	abnormal heart development (details)	v
CSPG2	old symbol		MGI:102889	Vcan	versican	Gene	13003	MP:0000298	absent endocardial cushion (details)	v
CSPG2	old symbol		MGI:102889	Vcan	versican	Gene	13003	MP:0001698	decreased embryo size (details)
CSPG2	old symbol		MGI:102889	Vcan	versican	Gene	13003	MP:0002753	dilated heart left ventricle (details)
CSPG2	old symbol		MGI:102889	Vcan	versican	Gene	13003	MP:0003140	dilated atria (details)
CSPG2	old symbol		MGI:102889	Vcan	versican	Gene	13003	MP:0003920	abnormal heart right ventricle morphology (details)
CSPG2	old symbol		MGI:102889	Vcan	versican	Gene	13003	MP:0004937	dilated heart (details)	v
CSPG2	old symbol		MGI:102889	Vcan	versican	Gene	13003	MP:0006207	embryonic lethality during organogenesis (details)
CSNK1G3	current symbol		MGI:1917675	Csnk1g3	casein kinase 1, gamma 3	Gene	70425
CYP7B1	current symbol		MGI:104978	Cyp7b1	cytochrome P450, family 7, subfamily b, polypeptide 1	Gene	13123	MP:0000628	abnormal mammary gland development (details)
CYP7B1	current symbol		MGI:104978	Cyp7b1	cytochrome P450, family 7, subfamily b, polypeptide 1	Gene	13123	MP:0001927	abnormal estrous cycle (details)
CYP7B1	current symbol		MGI:104978	Cyp7b1	cytochrome P450, family 7, subfamily b, polypeptide 1	Gene	13123	MP:0003378	early sexual maturation (details)
CYP7B1	current symbol		MGI:104978	Cyp7b1	cytochrome P450, family 7, subfamily b, polypeptide 1	Gene	13123	MP:0003507	abnormal ovary physiology (details)
CYP7B1	current symbol		MGI:104978	Cyp7b1	cytochrome P450, family 7, subfamily b, polypeptide 1	Gene	13123	MP:0003572	abnormal uterus development (details)
CYP7B1	current symbol		MGI:104978	Cyp7b1	cytochrome P450, family 7, subfamily b, polypeptide 1	Gene	13123	MP:0004894	uterus atrophy (details)
CYP7B1	current symbol		MGI:104978	Cyp7b1	cytochrome P450, family 7, subfamily b, polypeptide 1	Gene	13123	MP:0005278	abnormal cholesterol homeostasis (details)	v
CYP7B1	current symbol		MGI:104978	Cyp7b1	cytochrome P450, family 7, subfamily b, polypeptide 1	Gene	13123	MP:0009009	absent estrous cycle (details)
NFIB	current symbol		MGI:103188	Nfib	nuclear factor I/B	Gene	18028	MP:0000780	abnormal corpus callosum morphology (details)
NFIB	current symbol		MGI:103188	Nfib	nuclear factor I/B	Gene	18028	MP:0000808	abnormal hippocampus development (details)
NFIB	current symbol		MGI:103188	Nfib	nuclear factor I/B	Gene	18028	MP:0000814	absent dentate gyrus (details)
NFIB	current symbol		MGI:103188	Nfib	nuclear factor I/B	Gene	18028	MP:0000822	abnormal brain ventricle morphology (details)
NFIB	current symbol		MGI:103188	Nfib	nuclear factor I/B	Gene	18028	MP:0000848	abnormal pons morphology (details)
NFIB	current symbol		MGI:103188	Nfib	nuclear factor I/B	Gene	18028	MP:0000853	absent cerebellar foliation (details)
NFIB	current symbol		MGI:103188	Nfib	nuclear factor I/B	Gene	18028	MP:0001175	abnormal lung morphology (details)
NFIB	current symbol		MGI:103188	Nfib	nuclear factor I/B	Gene	18028	MP:0001176	abnormal lung development (details)
NFIB	current symbol		MGI:103188	Nfib	nuclear factor I/B	Gene	18028	MP:0001177	atelectasis (details)
NFIB	current symbol		MGI:103188	Nfib	nuclear factor I/B	Gene	18028	MP:0001178	pulmonary hypoplasia (details)
NFIB	current symbol		MGI:103188	Nfib	nuclear factor I/B	Gene	18028	MP:0001179	thick alveolar septum (details)
NFIB	current symbol		MGI:103188	Nfib	nuclear factor I/B	Gene	18028	MP:0001302	eyelids open at birth (details)
NFIB	current symbol		MGI:103188	Nfib	nuclear factor I/B	Gene	18028	MP:0001575	cyanosis (details)
NFIB	current symbol		MGI:103188	Nfib	nuclear factor I/B	Gene	18028	MP:0001943	abnormal respiration (details)
NFIB	current symbol		MGI:103188	Nfib	nuclear factor I/B	Gene	18028	MP:0001953	respiratory failure (details)
NFIB	current symbol		MGI:103188	Nfib	nuclear factor I/B	Gene	18028	MP:0001954	respiratory distress (details)
NFIB	current symbol		MGI:103188	Nfib	nuclear factor I/B	Gene	18028	MP:0002058	neonatal lethality (details)
NFIB	current symbol		MGI:103188	Nfib	nuclear factor I/B	Gene	18028	MP:0002081	perinatal lethality (details)
NFIB	current symbol		MGI:103188	Nfib	nuclear factor I/B	Gene	18028	MP:0002082	postnatal lethality (details)
NFIB	current symbol		MGI:103188	Nfib	nuclear factor I/B	Gene	18028	MP:0002270	abnormal respiratory alveoli morphology (details)
NFIB	current symbol		MGI:103188	Nfib	nuclear factor I/B	Gene	18028	MP:0002273	abnormal respiratory alveolar epithelial cell morphology (details)
NFIB	current symbol		MGI:103188	Nfib	nuclear factor I/B	Gene	18028	MP:0003005	abnormal hippocampal fimbria (details)
NFIB	current symbol		MGI:103188	Nfib	nuclear factor I/B	Gene	18028	MP:0003634	abnormal glial cell morphology (details)
NFIB	current symbol		MGI:103188	Nfib	nuclear factor I/B	Gene	18028	MP:0004098	abnormal granule neuron (details)
NFIB	current symbol		MGI:103188	Nfib	nuclear factor I/B	Gene	18028	MP:0005630	increased lung weight (details)
NFIB	current symbol		MGI:103188	Nfib	nuclear factor I/B	Gene	18028	MP:0006028	impaired bronchiole branching (details)
NFIB	current symbol		MGI:103188	Nfib	nuclear factor I/B	Gene	18028	MP:0009264	failure of eyelid fusion (details)
2009-12-01			No associated gene
OR52D1	human ortholog symbol		MGI:3030480	Olfr646	olfactory receptor 646	Gene	259058
C11orf47	human synonym		MGI:1924755	Dnhd1	dynein heavy chain domain 1	Gene	77505
C14orf37	human ortholog symbol		MGI:1914669	3632451O06Rik	RIKEN cDNA 3632451O06 gene	Gene	67419
IGF1R	current symbol		MGI:96433	Igf1r	insulin-like growth factor I receptor	Gene	16001	MP:0000060	delayed bone ossification (details)
IGF1R	current symbol		MGI:96433	Igf1r	insulin-like growth factor I receptor	Gene	16001	MP:0000076	abnormal calvaria morphology (details)
IGF1R	current symbol		MGI:96433	Igf1r	insulin-like growth factor I receptor	Gene	16001	MP:0000130	abnormal cancellous bone morphology (details)
IGF1R	current symbol		MGI:96433	Igf1r	insulin-like growth factor I receptor	Gene	16001	MP:0000266	abnormal heart morphology (details)	v
IGF1R	current symbol		MGI:96433	Igf1r	insulin-like growth factor I receptor	Gene	16001	MP:0000280	thin ventricular wall (details)
IGF1R	current symbol		MGI:96433	Igf1r	insulin-like growth factor I receptor	Gene	16001	MP:0000281	abnormal ventricular septum morphology (details)
IGF1R	current symbol		MGI:96433	Igf1r	insulin-like growth factor I receptor	Gene	16001	MP:0000377	abnormal hair follicle morphology (details)
IGF1R	current symbol		MGI:96433	Igf1r	insulin-like growth factor I receptor	Gene	16001	MP:0000379	decreased hair follicle number (details)
IGF1R	current symbol		MGI:96433	Igf1r	insulin-like growth factor I receptor	Gene	16001	MP:0000380	small hair follicles (details)
IGF1R	current symbol		MGI:96433	Igf1r	insulin-like growth factor I receptor	Gene	16001	MP:0000556	abnormal hindlimb morphology (details)
IGF1R	current symbol		MGI:96433	Igf1r	insulin-like growth factor I receptor	Gene	16001	MP:0000598	abnormal liver morphology (details)	v
IGF1R	current symbol		MGI:96433	Igf1r	insulin-like growth factor I receptor	Gene	16001	MP:0000734	muscle hypoplasia (details)
IGF1R	current symbol		MGI:96433	Igf1r	insulin-like growth factor I receptor	Gene	16001	MP:0000774	decreased brain size (details)
IGF1R	current symbol		MGI:96433	Igf1r	insulin-like growth factor I receptor	Gene	16001	MP:0000920	abnormal myelination (details)
IGF1R	current symbol		MGI:96433	Igf1r	insulin-like growth factor I receptor	Gene	16001	MP:0000952	abnormal CNS glial cell morphology (details)
IGF1R	current symbol		MGI:96433	Igf1r	insulin-like growth factor I receptor	Gene	16001	MP:0000953	abnormal oligodendrocyte morphology (details)
IGF1R	current symbol		MGI:96433	Igf1r	insulin-like growth factor I receptor	Gene	16001	MP:0000954	decreased oligodendrocyte progenitor number (details)
IGF1R	current symbol		MGI:96433	Igf1r	insulin-like growth factor I receptor	Gene	16001	MP:0000955	abnormal spinal cord morphology (details)
IGF1R	current symbol		MGI:96433	Igf1r	insulin-like growth factor I receptor	Gene	16001	MP:0001177	atelectasis (details)
IGF1R	current symbol		MGI:96433	Igf1r	insulin-like growth factor I receptor	Gene	16001	MP:0001201	translucent skin (details)
IGF1R	current symbol		MGI:96433	Igf1r	insulin-like growth factor I receptor	Gene	16001	MP:0001216	abnormal epidermal layer morphology (details)
IGF1R	current symbol		MGI:96433	Igf1r	insulin-like growth factor I receptor	Gene	16001	MP:0001238	thin epidermal spinous layer (details)
IGF1R	current symbol		MGI:96433	Igf1r	insulin-like growth factor I receptor	Gene	16001	MP:0001257	increased body length (details)	v
IGF1R	current symbol		MGI:96433	Igf1r	insulin-like growth factor I receptor	Gene	16001	MP:0001260	increased body weight (details)	v
IGF1R	current symbol		MGI:96433	Igf1r	insulin-like growth factor I receptor	Gene	16001	MP:0001262	decreased body weight (details)	v
IGF1R	current symbol		MGI:96433	Igf1r	insulin-like growth factor I receptor	Gene	16001	MP:0001386	abnormal maternal nurturing (details)
IGF1R	current symbol		MGI:96433	Igf1r	insulin-like growth factor I receptor	Gene	16001	MP:0001402	hypoactivity (details)
IGF1R	current symbol		MGI:96433	Igf1r	insulin-like growth factor I receptor	Gene	16001	MP:0001533	abnormal skeleton physiology (details)
IGF1R	current symbol		MGI:96433	Igf1r	insulin-like growth factor I receptor	Gene	16001	MP:0001541	abnormal osteoclast physiology (details)
IGF1R	current symbol		MGI:96433	Igf1r	insulin-like growth factor I receptor	Gene	16001	MP:0001559	hyperglycemia (details)	v
IGF1R	current symbol		MGI:96433	Igf1r	insulin-like growth factor I receptor	Gene	16001	MP:0001575	cyanosis (details)
IGF1R	current symbol		MGI:96433	Igf1r	insulin-like growth factor I receptor	Gene	16001	MP:0001657	abnormal induced morbidity/mortality (details)
IGF1R	current symbol		MGI:96433	Igf1r	insulin-like growth factor I receptor	Gene	16001	MP:0001732	postnatal growth retardation (details)
IGF1R	current symbol		MGI:96433	Igf1r	insulin-like growth factor I receptor	Gene	16001	MP:0001935	decreased litter size (details)
IGF1R	current symbol		MGI:96433	Igf1r	insulin-like growth factor I receptor	Gene	16001	MP:0001951	abnormal breathing (details)
IGF1R	current symbol		MGI:96433	Igf1r	insulin-like growth factor I receptor	Gene	16001	MP:0001953	respiratory failure (details)
IGF1R	current symbol		MGI:96433	Igf1r	insulin-like growth factor I receptor	Gene	16001	MP:0002058	neonatal lethality (details)
IGF1R	current symbol		MGI:96433	Igf1r	insulin-like growth factor I receptor	Gene	16001	MP:0002078	abnormal glucose homeostasis (details)
IGF1R	current symbol		MGI:96433	Igf1r	insulin-like growth factor I receptor	Gene	16001	MP:0002081	perinatal lethality (details)
IGF1R	current symbol		MGI:96433	Igf1r	insulin-like growth factor I receptor	Gene	16001	MP:0002082	postnatal lethality (details)
IGF1R	current symbol		MGI:96433	Igf1r	insulin-like growth factor I receptor	Gene	16001	MP:0002083	premature death (details)
IGF1R	current symbol		MGI:96433	Igf1r	insulin-like growth factor I receptor	Gene	16001	MP:0002089	abnormal postnatal growth/weight/body size (details)	v
IGF1R	current symbol		MGI:96433	Igf1r	insulin-like growth factor I receptor	Gene	16001	MP:0002108	abnormal muscle morphology (details)
IGF1R	current symbol		MGI:96433	Igf1r	insulin-like growth factor I receptor	Gene	16001	MP:0002188	small heart (details)
IGF1R	current symbol		MGI:96433	Igf1r	insulin-like growth factor I receptor	Gene	16001	MP:0002192	hydrops fetalis (details)
IGF1R	current symbol		MGI:96433	Igf1r	insulin-like growth factor I receptor	Gene	16001	MP:0002211	abnormal primary sex determination (details)
IGF1R	current symbol		MGI:96433	Igf1r	insulin-like growth factor I receptor	Gene	16001	MP:0002795	dilated cardiomyopathy (details)
IGF1R	current symbol		MGI:96433	Igf1r	insulin-like growth factor I receptor	Gene	16001	MP:0002833	increased heart weight (details)
IGF1R	current symbol		MGI:96433	Igf1r	insulin-like growth factor I receptor	Gene	16001	MP:0002834	decreased heart weight (details)
IGF1R	current symbol		MGI:96433	Igf1r	insulin-like growth factor I receptor	Gene	16001	MP:0002891	increased insulin sensitivity (details)
IGF1R	current symbol		MGI:96433	Igf1r	insulin-like growth factor I receptor	Gene	16001	MP:0002896	abnormal bone mineralization (details)
IGF1R	current symbol		MGI:96433	Igf1r	insulin-like growth factor I receptor	Gene	16001	MP:0002981	increased liver weight (details)
IGF1R	current symbol		MGI:96433	Igf1r	insulin-like growth factor I receptor	Gene	16001	MP:0002995	primary sex reversal (details)
IGF1R	current symbol		MGI:96433	Igf1r	insulin-like growth factor I receptor	Gene	16001	MP:0002996	ovotestis (details)
IGF1R	current symbol		MGI:96433	Igf1r	insulin-like growth factor I receptor	Gene	16001	MP:0003122	maternal imprinting (details)
IGF1R	current symbol		MGI:96433	Igf1r	insulin-like growth factor I receptor	Gene	16001	MP:0003632	abnormal nervous system morphology (details)
IGF1R	current symbol		MGI:96433	Igf1r	insulin-like growth factor I receptor	Gene	16001	MP:0003921	abnormal heart left ventricle morphology (details)	v
IGF1R	current symbol		MGI:96433	Igf1r	insulin-like growth factor I receptor	Gene	16001	MP:0004200	decreased fetal size (details)
IGF1R	current symbol		MGI:96433	Igf1r	insulin-like growth factor I receptor	Gene	16001	MP:0004259	small placenta (details)
IGF1R	current symbol		MGI:96433	Igf1r	insulin-like growth factor I receptor	Gene	16001	MP:0004260	enlarged placenta (details)
IGF1R	current symbol		MGI:96433	Igf1r	insulin-like growth factor I receptor	Gene	16001	MP:0004565	small myocardial fiber (details)
IGF1R	current symbol		MGI:96433	Igf1r	insulin-like growth factor I receptor	Gene	16001	MP:0004893	decreased adiponectin level (details)
IGF1R	current symbol		MGI:96433	Igf1r	insulin-like growth factor I receptor	Gene	16001	MP:0004985	decreased osteoclast cell number (details)
IGF1R	current symbol		MGI:96433	Igf1r	insulin-like growth factor I receptor	Gene	16001	MP:0004989	decreased osteoblast cell number (details)
IGF1R	current symbol		MGI:96433	Igf1r	insulin-like growth factor I receptor	Gene	16001	MP:0005006	abnormal osteoblast physiology (details)
IGF1R	current symbol		MGI:96433	Igf1r	insulin-like growth factor I receptor	Gene	16001	MP:0005104	abnormal tarsus morphology (details)
IGF1R	current symbol		MGI:96433	Igf1r	insulin-like growth factor I receptor	Gene	16001	MP:0005277	abnormal brainstem morphology (details)
IGF1R	current symbol		MGI:96433	Igf1r	insulin-like growth factor I receptor	Gene	16001	MP:0005293	impaired glucose tolerance (details)
IGF1R	current symbol		MGI:96433	Igf1r	insulin-like growth factor I receptor	Gene	16001	MP:0005333	decreased heart rate (details)
IGF1R	current symbol		MGI:96433	Igf1r	insulin-like growth factor I receptor	Gene	16001	MP:0005335	abnormal gonadal fat pad morphology (details)
IGF1R	current symbol		MGI:96433	Igf1r	insulin-like growth factor I receptor	Gene	16001	MP:0005453	increased adipose tissue amount (details)
IGF1R	current symbol		MGI:96433	Igf1r	insulin-like growth factor I receptor	Gene	16001	MP:0005508	abnormal skeleton morphology (details)
IGF1R	current symbol		MGI:96433	Igf1r	insulin-like growth factor I receptor	Gene	16001	MP:0005559	increased circulating glucose level (details)	v
IGF1R	current symbol		MGI:96433	Igf1r	insulin-like growth factor I receptor	Gene	16001	MP:0005598	decreased ventricle muscle contractility (details)
IGF1R	current symbol		MGI:96433	Igf1r	insulin-like growth factor I receptor	Gene	16001	MP:0005608	cardiac interstitial fibrosis (details)	v
IGF1R	current symbol		MGI:96433	Igf1r	insulin-like growth factor I receptor	Gene	16001	MP:0006094	increased fat cell size (details)	v
IGF1R	current symbol		MGI:96433	Igf1r	insulin-like growth factor I receptor	Gene	16001	MP:0006138	congestive heart failure (details)
IGF1R	current symbol		MGI:96433	Igf1r	insulin-like growth factor I receptor	Gene	16001	MP:0006318	mammary gland tumor (details)
IGF1R	current symbol		MGI:96433	Igf1r	insulin-like growth factor I receptor	Gene	16001	MP:0008271	abnormal bone ossification (details)
IGF1R	current symbol		MGI:96433	Igf1r	insulin-like growth factor I receptor	Gene	16001	MP:0008489	postnatal slow weight gain (details)
IGF1R	current symbol		MGI:96433	Igf1r	insulin-like growth factor I receptor	Gene	16001	MP:0008770	decreased survivor rate (details)
IGF1R	current symbol		MGI:96433	Igf1r	insulin-like growth factor I receptor	Gene	16001	MP:0009115	abnormal fat cell morphology (details)	v
IGF1R	current symbol		MGI:96433	Igf1r	insulin-like growth factor I receptor	Gene	16001	MP:0009431	decreased fetal weight (details)
IGF1R	current symbol		MGI:96433	Igf1r	insulin-like growth factor I receptor	Gene	16001	MP:0009432	increased fetal weight (details)
ACACA	current symbol		MGI:108451	Acaca	acetyl-Coenzyme A carboxylase alpha	Gene	107476	MP:0000609	abnormal liver physiology (details)	v
ACACA	current symbol		MGI:108451	Acaca	acetyl-Coenzyme A carboxylase alpha	Gene	107476	MP:0001547	abnormal lipid level (details)	v
ACACA	current symbol		MGI:108451	Acaca	acetyl-Coenzyme A carboxylase alpha	Gene	107476	MP:0001554	increased circulating free fatty acid level (details)	v
ACACA	current symbol		MGI:108451	Acaca	acetyl-Coenzyme A carboxylase alpha	Gene	107476	MP:0001559	hyperglycemia (details)	v
ACACA	current symbol		MGI:108451	Acaca	acetyl-Coenzyme A carboxylase alpha	Gene	107476	MP:0001730	embryonic growth arrest (details)
ACACA	current symbol		MGI:108451	Acaca	acetyl-Coenzyme A carboxylase alpha	Gene	107476	MP:0002078	abnormal glucose homeostasis (details)	v
ACACA	current symbol		MGI:108451	Acaca	acetyl-Coenzyme A carboxylase alpha	Gene	107476	MP:0002079	increased circulating insulin level (details)	v
ACACA	current symbol		MGI:108451	Acaca	acetyl-Coenzyme A carboxylase alpha	Gene	107476	MP:0002118	abnormal lipid homeostasis (details)
ACACA	current symbol		MGI:108451	Acaca	acetyl-Coenzyme A carboxylase alpha	Gene	107476	MP:0002310	increased resistance to hepatic steatosis (details)
ACACA	current symbol		MGI:108451	Acaca	acetyl-Coenzyme A carboxylase alpha	Gene	107476	MP:0002702	decreased circulating free fatty acid level (details)
ACACA	current symbol		MGI:108451	Acaca	acetyl-Coenzyme A carboxylase alpha	Gene	107476	MP:0003458	decreased circulating ketone body level (details)
ACACA	current symbol		MGI:108451	Acaca	acetyl-Coenzyme A carboxylase alpha	Gene	107476	MP:0003984	embryonic growth retardation (details)
ACACA	current symbol		MGI:108451	Acaca	acetyl-Coenzyme A carboxylase alpha	Gene	107476	MP:0005282	decreased fatty acid level (details)	v
ACACA	current symbol		MGI:108451	Acaca	acetyl-Coenzyme A carboxylase alpha	Gene	107476	MP:0005318	decreased triglyceride level (details)	v
ACACA	current symbol		MGI:108451	Acaca	acetyl-Coenzyme A carboxylase alpha	Gene	107476	MP:0005343	increased circulating aspartate transaminase level (details)
ACACA	current symbol		MGI:108451	Acaca	acetyl-Coenzyme A carboxylase alpha	Gene	107476	MP:0005584	abnormal enzyme/coenzyme activity (details)
ACACA	current symbol		MGI:108451	Acaca	acetyl-Coenzyme A carboxylase alpha	Gene	107476	MP:0006206	embryonic lethality before turning of embryo (details)
ACACA	current symbol		MGI:108451	Acaca	acetyl-Coenzyme A carboxylase alpha	Gene	107476	MP:0006207	embryonic lethality during organogenesis (details)
FCHO1	current symbol		MGI:1921265	Fcho1	FCH domain only 1	Gene	74015
COMMD7	current symbol		MGI:1914197	Commd7	COMM domain containing 7	Gene	99311
ITSN1	current symbol		MGI:1338069	Itsn1	intersectin 1 (SH3 domain protein 1A)	Gene	16443	MP:0000358	abnormal cell content/ morphology (details)
ITSN1	current symbol		MGI:1338069	Itsn1	intersectin 1 (SH3 domain protein 1A)	Gene	16443	MP:0001265	decreased body size (details)	v
ITSN1	current symbol		MGI:1338069	Itsn1	intersectin 1 (SH3 domain protein 1A)	Gene	16443	MP:0001732	postnatal growth retardation (details)
ITSN1	current symbol		MGI:1338069	Itsn1	intersectin 1 (SH3 domain protein 1A)	Gene	16443	MP:0001739	abnormal adrenal gland secretion (details)
ITSN1	current symbol		MGI:1338069	Itsn1	intersectin 1 (SH3 domain protein 1A)	Gene	16443	MP:0002083	premature death (details)
ITSN1	current symbol		MGI:1338069	Itsn1	intersectin 1 (SH3 domain protein 1A)	Gene	16443	MP:0004770	abnormal synaptic vesicle recycling (details)
ITSN1	current symbol		MGI:1338069	Itsn1	intersectin 1 (SH3 domain protein 1A)	Gene	16443	MP:0008762	embryonic lethality (details)
ITSN1	current symbol		MGI:1338069	Itsn1	intersectin 1 (SH3 domain protein 1A)	Gene	16443	MP:0008770	decreased survivor rate (details)
OBSCN	current symbol		MGI:2681862	Obscn	obscurin, cytoskeletal calmodulin and titin-interacting RhoGEF	Gene	380698
ACTR2	current symbol		MGI:1913963	Actr2	ARP2 actin-related protein 2 homolog (yeast)	Gene	66713
TCF7L1	current symbol		MGI:1202876	Tcf7l1	transcription factor 7-like 2 (T-cell specific, HMG box)	Gene	21415	MP:0000267	abnormal heart development (details)	v
TCF7L1	current symbol		MGI:1202876	Tcf7l1	transcription factor 7-like 2 (T-cell specific, HMG box)	Gene	21415	MP:0000274	enlarged heart (details)	v
TCF7L1	current symbol		MGI:1202876	Tcf7l1	transcription factor 7-like 2 (T-cell specific, HMG box)	Gene	21415	MP:0000292	distended pericardial sacs (details)
TCF7L1	current symbol		MGI:1202876	Tcf7l1	transcription factor 7-like 2 (T-cell specific, HMG box)	Gene	21415	MP:0000474	abnormal foregut morphology (details)
TCF7L1	current symbol		MGI:1202876	Tcf7l1	transcription factor 7-like 2 (T-cell specific, HMG box)	Gene	21415	MP:0000784	forebrain hypoplasia (details)
TCF7L1	current symbol		MGI:1202876	Tcf7l1	transcription factor 7-like 2 (T-cell specific, HMG box)	Gene	21415	MP:0000913	abnormal brain development (details)
TCF7L1	current symbol		MGI:1202876	Tcf7l1	transcription factor 7-like 2 (T-cell specific, HMG box)	Gene	21415	MP:0001614	abnormal blood vessel morphology (details)	v
TCF7L1	current symbol		MGI:1202876	Tcf7l1	transcription factor 7-like 2 (T-cell specific, HMG box)	Gene	21415	MP:0001688	abnormal somite development (details)
TCF7L1	current symbol		MGI:1202876	Tcf7l1	transcription factor 7-like 2 (T-cell specific, HMG box)	Gene	21415	MP:0001698	decreased embryo size (details)
TCF7L1	current symbol		MGI:1202876	Tcf7l1	transcription factor 7-like 2 (T-cell specific, HMG box)	Gene	21415	MP:0002085	abnormal embryonic tissue morphology (details)
TCF7L1	current symbol		MGI:1202876	Tcf7l1	transcription factor 7-like 2 (T-cell specific, HMG box)	Gene	21415	MP:0002230	abnormal primitive streak formation (details)
TCF7L1	current symbol		MGI:1202876	Tcf7l1	transcription factor 7-like 2 (T-cell specific, HMG box)	Gene	21415	MP:0002825	abnormal notochord morphology (details)
TCF7L1	current symbol		MGI:1202876	Tcf7l1	transcription factor 7-like 2 (T-cell specific, HMG box)	Gene	21415	MP:0004837	abnormal neural fold formation (details)
TCF7L1	current symbol		MGI:1202876	Tcf7l1	transcription factor 7-like 2 (T-cell specific, HMG box)	Gene	21415	MP:0005221	abnormal rostral-caudal axis patterning (details)
TCF7L1	current symbol		MGI:1202876	Tcf7l1	transcription factor 7-like 2 (T-cell specific, HMG box)	Gene	21415	MP:0006207	embryonic lethality during organogenesis (details)
SUMF1	current symbol		MGI:1889844	Sumf1	sulfatase modifying factor 1	Gene	58911	MP:0000131	abnormal long bone epiphysis morphology (details)
SUMF1	current symbol		MGI:1889844	Sumf1	sulfatase modifying factor 1	Gene	58911	MP:0000133	abnormal long bone metaphysis morphology (details)
SUMF1	current symbol		MGI:1889844	Sumf1	sulfatase modifying factor 1	Gene	58911	MP:0000136	abnormal microglial cell morphology (details)
SUMF1	current symbol		MGI:1889844	Sumf1	sulfatase modifying factor 1	Gene	58911	MP:0000160	kyphosis (details)
SUMF1	current symbol		MGI:1889844	Sumf1	sulfatase modifying factor 1	Gene	58911	MP:0000428	abnormal craniofacial morphology (details)
SUMF1	current symbol		MGI:1889844	Sumf1	sulfatase modifying factor 1	Gene	58911	MP:0000442	longitudinally short skull (details)
SUMF1	current symbol		MGI:1889844	Sumf1	sulfatase modifying factor 1	Gene	58911	MP:0000547	short limbs (details)
SUMF1	current symbol		MGI:1889844	Sumf1	sulfatase modifying factor 1	Gene	58911	MP:0000745	tremors (details)
SUMF1	current symbol		MGI:1889844	Sumf1	sulfatase modifying factor 1	Gene	58911	MP:0000880	decreased Purkinje cell number (details)
SUMF1	current symbol		MGI:1889844	Sumf1	sulfatase modifying factor 1	Gene	58911	MP:0001265	decreased body size (details)	v
SUMF1	current symbol		MGI:1889844	Sumf1	sulfatase modifying factor 1	Gene	58911	MP:0001513	limb grasping (details)
SUMF1	current symbol		MGI:1889844	Sumf1	sulfatase modifying factor 1	Gene	58911	MP:0001732	postnatal growth retardation (details)
SUMF1	current symbol		MGI:1889844	Sumf1	sulfatase modifying factor 1	Gene	58911	MP:0002064	seizures (details)
SUMF1	current symbol		MGI:1889844	Sumf1	sulfatase modifying factor 1	Gene	58911	MP:0002082	postnatal lethality (details)
SUMF1	current symbol		MGI:1889844	Sumf1	sulfatase modifying factor 1	Gene	58911	MP:0002083	premature death (details)
SUMF1	current symbol		MGI:1889844	Sumf1	sulfatase modifying factor 1	Gene	58911	MP:0002182	abnormal astrocyte morphology (details)
SUMF1	current symbol		MGI:1889844	Sumf1	sulfatase modifying factor 1	Gene	58911	MP:0002446	abnormal macrophage morphology (details)
SUMF1	current symbol		MGI:1889844	Sumf1	sulfatase modifying factor 1	Gene	58911	MP:0002932	abnormal joint morphology (details)
SUMF1	current symbol		MGI:1889844	Sumf1	sulfatase modifying factor 1	Gene	58911	MP:0003047	abnormal thoracic vertebrae morphology (details)
SUMF1	current symbol		MGI:1889844	Sumf1	sulfatase modifying factor 1	Gene	58911	MP:0003203	increased neuron apoptosis (details)	v
SUMF1	current symbol		MGI:1889844	Sumf1	sulfatase modifying factor 1	Gene	58911	MP:0003887	increased hepatocyte apoptosis (details)	v
SUMF1	current symbol		MGI:1889844	Sumf1	sulfatase modifying factor 1	Gene	58911	MP:0004097	abnormal cerebellar cortex morphology (details)
SUMF1	current symbol		MGI:1889844	Sumf1	sulfatase modifying factor 1	Gene	58911	MP:0004686	decreased length of long bones (details)
SUMF1	current symbol		MGI:1889844	Sumf1	sulfatase modifying factor 1	Gene	58911	MP:0005425	increased macrophage cell number (details)	v
SUMF1	current symbol		MGI:1889844	Sumf1	sulfatase modifying factor 1	Gene	58911	MP:0006082	CNS inflammation (details)	v
SORCS3	current symbol		MGI:1913923	Sorcs3	sortilin-related VPS10 domain containing receptor 3	Gene	66673
ATP7B	current symbol		MGI:103297	Atp7b	ATPase, Cu++ transporting, beta polypeptide	Gene	11979	MP:0000192	abnormal mineral level (details)
ATP7B	current symbol		MGI:103297	Atp7b	ATPase, Cu++ transporting, beta polypeptide	Gene	11979	MP:0000371	diluted coat color (details)
ATP7B	current symbol		MGI:103297	Atp7b	ATPase, Cu++ transporting, beta polypeptide	Gene	11979	MP:0000598	abnormal liver morphology (details)	v
ATP7B	current symbol		MGI:103297	Atp7b	ATPase, Cu++ transporting, beta polypeptide	Gene	11979	MP:0000607	abnormal hepatocyte morphology (details)	v
ATP7B	current symbol		MGI:103297	Atp7b	ATPase, Cu++ transporting, beta polypeptide	Gene	11979	MP:0000745	tremors (details)
ATP7B	current symbol		MGI:103297	Atp7b	ATPase, Cu++ transporting, beta polypeptide	Gene	11979	MP:0001262	decreased body weight (details)	v
ATP7B	current symbol		MGI:103297	Atp7b	ATPase, Cu++ transporting, beta polypeptide	Gene	11979	MP:0001274	curly vibrissae (details)
ATP7B	current symbol		MGI:103297	Atp7b	ATPase, Cu++ transporting, beta polypeptide	Gene	11979	MP:0001392	abnormal locomotor activity (details)
ATP7B	current symbol		MGI:103297	Atp7b	ATPase, Cu++ transporting, beta polypeptide	Gene	11979	MP:0001393	ataxia (details)
ATP7B	current symbol		MGI:103297	Atp7b	ATPase, Cu++ transporting, beta polypeptide	Gene	11979	MP:0001511	disheveled coat (details)
ATP7B	current symbol		MGI:103297	Atp7b	ATPase, Cu++ transporting, beta polypeptide	Gene	11979	MP:0001651	necrosis (details)
ATP7B	current symbol		MGI:103297	Atp7b	ATPase, Cu++ transporting, beta polypeptide	Gene	11979	MP:0001732	postnatal growth retardation (details)
ATP7B	current symbol		MGI:103297	Atp7b	ATPase, Cu++ transporting, beta polypeptide	Gene	11979	MP:0001881	abnormal mammary gland physiology (details)
ATP7B	current symbol		MGI:103297	Atp7b	ATPase, Cu++ transporting, beta polypeptide	Gene	11979	MP:0001923	reduced female fertility (details)
ATP7B	current symbol		MGI:103297	Atp7b	ATPase, Cu++ transporting, beta polypeptide	Gene	11979	MP:0002082	postnatal lethality (details)
ATP7B	current symbol		MGI:103297	Atp7b	ATPase, Cu++ transporting, beta polypeptide	Gene	11979	MP:0002106	abnormal muscle physiology (details)
ATP7B	current symbol		MGI:103297	Atp7b	ATPase, Cu++ transporting, beta polypeptide	Gene	11979	MP:0002152	abnormal brain morphology (details)
ATP7B	current symbol		MGI:103297	Atp7b	ATPase, Cu++ transporting, beta polypeptide	Gene	11979	MP:0003046	liver cirrhosis (details)	v
ATP7B	current symbol		MGI:103297	Atp7b	ATPase, Cu++ transporting, beta polypeptide	Gene	11979	MP:0003065	abnormal liver copper level (details)	v
ATP7B	current symbol		MGI:103297	Atp7b	ATPase, Cu++ transporting, beta polypeptide	Gene	11979	MP:0003066	increased liver copper level (details)	v
ATP7B	current symbol		MGI:103297	Atp7b	ATPase, Cu++ transporting, beta polypeptide	Gene	11979	MP:0003067	decreased liver copper level (details)	v
ATP7B	current symbol		MGI:103297	Atp7b	ATPase, Cu++ transporting, beta polypeptide	Gene	11979	MP:0003329	amyloid beta deposits (details)
ATP7B	current symbol		MGI:103297	Atp7b	ATPase, Cu++ transporting, beta polypeptide	Gene	11979	MP:0003952	abnormal copper level (details)
ATP7B	current symbol		MGI:103297	Atp7b	ATPase, Cu++ transporting, beta polypeptide	Gene	11979	MP:0005408	hypopigmentation (details)
ATP7B	current symbol		MGI:103297	Atp7b	ATPase, Cu++ transporting, beta polypeptide	Gene	11979	MP:0006349	decreased circulating copper level (details)
LPIN1	current symbol		MGI:1891340	Lpin1	lipin 1	Gene	14245	MP:0000183	decreased circulating LDL cholesterol level (details)	v
LPIN1	current symbol		MGI:1891340	Lpin1	lipin 1	Gene	14245	MP:0000187	abnormal triglyceride level (details)	v
LPIN1	current symbol		MGI:1891340	Lpin1	lipin 1	Gene	14245	MP:0000272	abnormal aorta morphology (details)
LPIN1	current symbol		MGI:1891340	Lpin1	lipin 1	Gene	14245	MP:0000420	ruffled hair (details)
LPIN1	current symbol		MGI:1891340	Lpin1	lipin 1	Gene	14245	MP:0000424	retarded hair growth (details)
LPIN1	current symbol		MGI:1891340	Lpin1	lipin 1	Gene	14245	MP:0000599	enlarged liver (details)	v
LPIN1	current symbol		MGI:1891340	Lpin1	lipin 1	Gene	14245	MP:0000603	pale liver (details)
LPIN1	current symbol		MGI:1891340	Lpin1	lipin 1	Gene	14245	MP:0000745	tremors (details)
LPIN1	current symbol		MGI:1891340	Lpin1	lipin 1	Gene	14245	MP:0000920	abnormal myelination (details)
LPIN1	current symbol		MGI:1891340	Lpin1	lipin 1	Gene	14245	MP:0000921	demyelination (details)
LPIN1	current symbol		MGI:1891340	Lpin1	lipin 1	Gene	14245	MP:0000958	peripheral nervous system degeneration (details)
LPIN1	current symbol		MGI:1891340	Lpin1	lipin 1	Gene	14245	MP:0001105	abnormal PNS glial cell morphology (details)
LPIN1	current symbol		MGI:1891340	Lpin1	lipin 1	Gene	14245	MP:0001106	abnormal Schwann cell morphology (details)
LPIN1	current symbol		MGI:1891340	Lpin1	lipin 1	Gene	14245	MP:0001262	decreased body weight (details)	v
LPIN1	current symbol		MGI:1891340	Lpin1	lipin 1	Gene	14245	MP:0001270	distended abdomen (details)
LPIN1	current symbol		MGI:1891340	Lpin1	lipin 1	Gene	14245	MP:0001406	abnormal gait (details)
LPIN1	current symbol		MGI:1891340	Lpin1	lipin 1	Gene	14245	MP:0001511	disheveled coat (details)
LPIN1	current symbol		MGI:1891340	Lpin1	lipin 1	Gene	14245	MP:0001513	limb grasping (details)
LPIN1	current symbol		MGI:1891340	Lpin1	lipin 1	Gene	14245	MP:0001516	abnormal motor coordination/ balance (details)
LPIN1	current symbol		MGI:1891340	Lpin1	lipin 1	Gene	14245	MP:0001524	impaired limb coordination (details)
LPIN1	current symbol		MGI:1891340	Lpin1	lipin 1	Gene	14245	MP:0001547	abnormal lipid level (details)	v
LPIN1	current symbol		MGI:1891340	Lpin1	lipin 1	Gene	14245	MP:0001556	increased circulating HDL cholesterol level (details)	v
LPIN1	current symbol		MGI:1891340	Lpin1	lipin 1	Gene	14245	MP:0001780	decreased brown adipose tissue amount (details)	v
LPIN1	current symbol		MGI:1891340	Lpin1	lipin 1	Gene	14245	MP:0001783	decreased white adipose tissue amount (details)	v
LPIN1	current symbol		MGI:1891340	Lpin1	lipin 1	Gene	14245	MP:0001925	male infertility (details)
LPIN1	current symbol		MGI:1891340	Lpin1	lipin 1	Gene	14245	MP:0001926	female infertility (details)
LPIN1	current symbol		MGI:1891340	Lpin1	lipin 1	Gene	14245	MP:0002073	abnormal hair growth (details)
LPIN1	current symbol		MGI:1891340	Lpin1	lipin 1	Gene	14245	MP:0002078	abnormal glucose homeostasis (details)	v
LPIN1	current symbol		MGI:1891340	Lpin1	lipin 1	Gene	14245	MP:0002079	increased circulating insulin level (details)	v
LPIN1	current symbol		MGI:1891340	Lpin1	lipin 1	Gene	14245	MP:0002082	postnatal lethality (details)
LPIN1	current symbol		MGI:1891340	Lpin1	lipin 1	Gene	14245	MP:0002083	premature death (details)
LPIN1	current symbol		MGI:1891340	Lpin1	lipin 1	Gene	14245	MP:0002118	abnormal lipid homeostasis (details)	v
LPIN1	current symbol		MGI:1891340	Lpin1	lipin 1	Gene	14245	MP:0002272	abnormal nervous system electrophysiology (details)
LPIN1	current symbol		MGI:1891340	Lpin1	lipin 1	Gene	14245	MP:0002628	hepatic steatosis (details)
LPIN1	current symbol		MGI:1891340	Lpin1	lipin 1	Gene	14245	MP:0002651	abnormal sciatic nerve (details)
LPIN1	current symbol		MGI:1891340	Lpin1	lipin 1	Gene	14245	MP:0002971	abnormal brown adipose tissue morphology (details)	v
LPIN1	current symbol		MGI:1891340	Lpin1	lipin 1	Gene	14245	MP:0003059	decreased insulin secretion (details)	v
LPIN1	current symbol		MGI:1891340	Lpin1	lipin 1	Gene	14245	MP:0003383	abnormal gluconeogenesis (details)	v
LPIN1	current symbol		MGI:1891340	Lpin1	lipin 1	Gene	14245	MP:0003871	abnormal myelin sheath morphology (details)
LPIN1	current symbol		MGI:1891340	Lpin1	lipin 1	Gene	14245	MP:0003961	decreased lean body mass (details)	v
LPIN1	current symbol		MGI:1891340	Lpin1	lipin 1	Gene	14245	MP:0003975	increased circulating VLDL triglyceride level (details)	v
LPIN1	current symbol		MGI:1891340	Lpin1	lipin 1	Gene	14245	MP:0003982	increased cholesterol level (details)	v
LPIN1	current symbol		MGI:1891340	Lpin1	lipin 1	Gene	14245	MP:0004129	abnormal respiratory quotient (details)
LPIN1	current symbol		MGI:1891340	Lpin1	lipin 1	Gene	14245	MP:0004777	abnormal phospholipid level (details)	v
LPIN1	current symbol		MGI:1891340	Lpin1	lipin 1	Gene	14245	MP:0005146	decreased circulating VLDL cholesterol level (details)	v
LPIN1	current symbol		MGI:1891340	Lpin1	lipin 1	Gene	14245	MP:0005266	abnormal metabolism (details)	v
LPIN1	current symbol		MGI:1891340	Lpin1	lipin 1	Gene	14245	MP:0005278	abnormal cholesterol homeostasis (details)	v
LPIN1	current symbol		MGI:1891340	Lpin1	lipin 1	Gene	14245	MP:0005281	increased fatty acid level (details)	v
LPIN1	current symbol		MGI:1891340	Lpin1	lipin 1	Gene	14245	MP:0005282	decreased fatty acid level (details)	v
LPIN1	current symbol		MGI:1891340	Lpin1	lipin 1	Gene	14245	MP:0005293	impaired glucose tolerance (details)	v
LPIN1	current symbol		MGI:1891340	Lpin1	lipin 1	Gene	14245	MP:0005317	increased triglyceride level (details)	v
LPIN1	current symbol		MGI:1891340	Lpin1	lipin 1	Gene	14245	MP:0005318	decreased triglyceride level (details)	v
LPIN1	current symbol		MGI:1891340	Lpin1	lipin 1	Gene	14245	MP:0005319	abnormal enzyme/ coenzyme level (details)
LPIN1	current symbol		MGI:1891340	Lpin1	lipin 1	Gene	14245	MP:0005331	insulin resistance (details)	v
LPIN1	current symbol		MGI:1891340	Lpin1	lipin 1	Gene	14245	MP:0005402	abnormal action potential (details)
LPIN1	current symbol		MGI:1891340	Lpin1	lipin 1	Gene	14245	MP:0005404	abnormal axon morphology (details)
LPIN1	current symbol		MGI:1891340	Lpin1	lipin 1	Gene	14245	MP:0005405	axon degeneration (details)
LPIN1	current symbol		MGI:1891340	Lpin1	lipin 1	Gene	14245	MP:0005440	increased glycogen level (details)	v
LPIN1	current symbol		MGI:1891340	Lpin1	lipin 1	Gene	14245	MP:0005452	abnormal adipose tissue amount (details)	v
LPIN1	current symbol		MGI:1891340	Lpin1	lipin 1	Gene	14245	MP:0005559	increased circulating glucose level (details)	v
LPIN1	current symbol		MGI:1891340	Lpin1	lipin 1	Gene	14245	MP:0005584	abnormal enzyme/coenzyme activity (details)
LPIN1	current symbol		MGI:1891340	Lpin1	lipin 1	Gene	14245	MP:0005666	abnormal adipose tissue physiology (details)	v
LPIN1	current symbol		MGI:1891340	Lpin1	lipin 1	Gene	14245	MP:0005668	decreased circulating leptin level (details)	v
LPIN1	current symbol		MGI:1891340	Lpin1	lipin 1	Gene	14245	MP:0005670	abnormal white adipose tissue physiology (details)	v
LPIN1	current symbol		MGI:1891340	Lpin1	lipin 1	Gene	14245	MP:0006319	abnormal epididymal fat pad morphology (details)	v
LPIN1	current symbol		MGI:1891340	Lpin1	lipin 1	Gene	14245	MP:0008569	lethality at weaning (details)
LPIN1	current symbol		MGI:1891340	Lpin1	lipin 1	Gene	14245	MP:0008770	decreased survivor rate (details)
LPIN1	current symbol		MGI:1891340	Lpin1	lipin 1	Gene	14245	MP:0008814	reduced nerve conduction velocity (details)
LPIN1	current symbol		MGI:1891340	Lpin1	lipin 1	Gene	14245	MP:0008976	delayed female fertility (details)
LPIN1	current symbol		MGI:1891340	Lpin1	lipin 1	Gene	14245	MP:0009115	abnormal fat cell morphology (details)	v
LPIN1	current symbol		MGI:1891340	Lpin1	lipin 1	Gene	14245	MP:0009122	decreased white fat cell lipid droplet size (details)	v
LPIN1	current symbol		MGI:1891340	Lpin1	lipin 1	Gene	14245	MP:0009125	decreased brown fat cell lipid droplet size (details)	v
LPIN1	current symbol		MGI:1891340	Lpin1	lipin 1	Gene	14245	MP:0009289	decreased epididymal fat pad weight (details)	v
LPIN1	current symbol		MGI:1891340	Lpin1	lipin 1	Gene	14245	MP:0009293	decreased inguinal fat pad weight (details)	v
LPIN1	current symbol		MGI:1891340	Lpin1	lipin 1	Gene	14245	MP:0009295	decreased interscapular fat pad weight (details)	v
AP3S1	current symbol		MGI:1337062	Ap3s1	adaptor-related protein complex 3, sigma 1 subunit	Gene	11777
C9orf11	human ortholog symbol		MGI:1915003	4930579C15Rik	RIKEN cDNA 4930579C15 gene	Gene	67753
FAS	current symbol		MGI:95484	Fas	Fas (TNF receptor superfamily member 6)	Gene	14102	MP:0000048	abnormal stria vascularis (details)
FAS	current symbol		MGI:95484	Fas	Fas (TNF receptor superfamily member 6)	Gene	14102	MP:0000063	decreased bone density (details)	v
FAS	current symbol		MGI:95484	Fas	Fas (TNF receptor superfamily member 6)	Gene	14102	MP:0000130	abnormal cancellous bone morphology (details)
FAS	current symbol		MGI:95484	Fas	Fas (TNF receptor superfamily member 6)	Gene	14102	MP:0000137	abnormal vertebrae morphology (details)
FAS	current symbol		MGI:95484	Fas	Fas (TNF receptor superfamily member 6)	Gene	14102	MP:0000218	increased leukocyte cell number (details)	v
FAS	current symbol		MGI:95484	Fas	Fas (TNF receptor superfamily member 6)	Gene	14102	MP:0000219	increased neutrophil cell number (details)	v
FAS	current symbol		MGI:95484	Fas	Fas (TNF receptor superfamily member 6)	Gene	14102	MP:0000245	abnormal erythropoiesis (details)
FAS	current symbol		MGI:95484	Fas	Fas (TNF receptor superfamily member 6)	Gene	14102	MP:0000266	abnormal heart morphology (details)	v
FAS	current symbol		MGI:95484	Fas	Fas (TNF receptor superfamily member 6)	Gene	14102	MP:0000272	abnormal aorta morphology (details)
FAS	current symbol		MGI:95484	Fas	Fas (TNF receptor superfamily member 6)	Gene	14102	MP:0000359	abnormal mast cell morphology (details)
FAS	current symbol		MGI:95484	Fas	Fas (TNF receptor superfamily member 6)	Gene	14102	MP:0000377	abnormal hair follicle morphology (details)
FAS	current symbol		MGI:95484	Fas	Fas (TNF receptor superfamily member 6)	Gene	14102	MP:0000383	abnormal hair follicle orientation (details)
FAS	current symbol		MGI:95484	Fas	Fas (TNF receptor superfamily member 6)	Gene	14102	MP:0000415	partial hair loss (details)
FAS	current symbol		MGI:95484	Fas	Fas (TNF receptor superfamily member 6)	Gene	14102	MP:0000416	sparse hair (details)
FAS	current symbol		MGI:95484	Fas	Fas (TNF receptor superfamily member 6)	Gene	14102	MP:0000420	ruffled hair (details)
FAS	current symbol		MGI:95484	Fas	Fas (TNF receptor superfamily member 6)	Gene	14102	MP:0000523	cortical renal glomerulopathies (details)
FAS	current symbol		MGI:95484	Fas	Fas (TNF receptor superfamily member 6)	Gene	14102	MP:0000530	abnormal kidney vasculature (details)	v
FAS	current symbol		MGI:95484	Fas	Fas (TNF receptor superfamily member 6)	Gene	14102	MP:0000559	abnormal femur morphology (details)
FAS	current symbol		MGI:95484	Fas	Fas (TNF receptor superfamily member 6)	Gene	14102	MP:0000598	abnormal liver morphology (details)	v
FAS	current symbol		MGI:95484	Fas	Fas (TNF receptor superfamily member 6)	Gene	14102	MP:0000607	abnormal hepatocyte morphology (details)	v
FAS	current symbol		MGI:95484	Fas	Fas (TNF receptor superfamily member 6)	Gene	14102	MP:0000609	abnormal liver physiology (details)	v
FAS	current symbol		MGI:95484	Fas	Fas (TNF receptor superfamily member 6)	Gene	14102	MP:0000681	abnormal thyroid gland morphology (details)
FAS	current symbol		MGI:95484	Fas	Fas (TNF receptor superfamily member 6)	Gene	14102	MP:0000685	abnormal immune system morphology (details)
FAS	current symbol		MGI:95484	Fas	Fas (TNF receptor superfamily member 6)	Gene	14102	MP:0000688	lymphoid hyperplasia (details)
FAS	current symbol		MGI:95484	Fas	Fas (TNF receptor superfamily member 6)	Gene	14102	MP:0000689	abnormal spleen morphology (details)
FAS	current symbol		MGI:95484	Fas	Fas (TNF receptor superfamily member 6)	Gene	14102	MP:0000691	enlarged spleen (details)
FAS	current symbol		MGI:95484	Fas	Fas (TNF receptor superfamily member 6)	Gene	14102	MP:0000693	spleen hyperplasia (details)
FAS	current symbol		MGI:95484	Fas	Fas (TNF receptor superfamily member 6)	Gene	14102	MP:0000702	enlarged lymph nodes (details)
FAS	current symbol		MGI:95484	Fas	Fas (TNF receptor superfamily member 6)	Gene	14102	MP:0000709	enlarged thymus (details)
FAS	current symbol		MGI:95484	Fas	Fas (TNF receptor superfamily member 6)	Gene	14102	MP:0000716	abnormal immune system cell morphology (details)
FAS	current symbol		MGI:95484	Fas	Fas (TNF receptor superfamily member 6)	Gene	14102	MP:0000717	abnormal lymphocyte cell number (details)	v
FAS	current symbol		MGI:95484	Fas	Fas (TNF receptor superfamily member 6)	Gene	14102	MP:0000849	abnormal cerebellum morphology (details)
FAS	current symbol		MGI:95484	Fas	Fas (TNF receptor superfamily member 6)	Gene	14102	MP:0000852	small cerebellum (details)
FAS	current symbol		MGI:95484	Fas	Fas (TNF receptor superfamily member 6)	Gene	14102	MP:0000857	abnormal cerebellar foliation (details)
FAS	current symbol		MGI:95484	Fas	Fas (TNF receptor superfamily member 6)	Gene	14102	MP:0000880	decreased Purkinje cell number (details)
FAS	current symbol		MGI:95484	Fas	Fas (TNF receptor superfamily member 6)	Gene	14102	MP:0000890	thin cerebellar molecular layer (details)
FAS	current symbol		MGI:95484	Fas	Fas (TNF receptor superfamily member 6)	Gene	14102	MP:0000921	demyelination (details)
FAS	current symbol		MGI:95484	Fas	Fas (TNF receptor superfamily member 6)	Gene	14102	MP:0001017	abnormal stellate ganglion morphology (details)
FAS	current symbol		MGI:95484	Fas	Fas (TNF receptor superfamily member 6)	Gene	14102	MP:0001139	abnormal vagina morphology (details)
FAS	current symbol		MGI:95484	Fas	Fas (TNF receptor superfamily member 6)	Gene	14102	MP:0001155	arrest of spermatogenesis (details)
FAS	current symbol		MGI:95484	Fas	Fas (TNF receptor superfamily member 6)	Gene	14102	MP:0001191	abnormal skin condition (details)
FAS	current symbol		MGI:95484	Fas	Fas (TNF receptor superfamily member 6)	Gene	14102	MP:0001194	dermatitis (details)
FAS	current symbol		MGI:95484	Fas	Fas (TNF receptor superfamily member 6)	Gene	14102	MP:0001212	skin lesions (details)
FAS	current symbol		MGI:95484	Fas	Fas (TNF receptor superfamily member 6)	Gene	14102	MP:0001219	thickened epidermis (details)
FAS	current symbol		MGI:95484	Fas	Fas (TNF receptor superfamily member 6)	Gene	14102	MP:0001220	epidermal necrosis (details)
FAS	current symbol		MGI:95484	Fas	Fas (TNF receptor superfamily member 6)	Gene	14102	MP:0001260	increased body weight (details)	v
FAS	current symbol		MGI:95484	Fas	Fas (TNF receptor superfamily member 6)	Gene	14102	MP:0001263	weight loss (details)	v
FAS	current symbol		MGI:95484	Fas	Fas (TNF receptor superfamily member 6)	Gene	14102	MP:0001265	decreased body size (details)	v
FAS	current symbol		MGI:95484	Fas	Fas (TNF receptor superfamily member 6)	Gene	14102	MP:0001284	absent vibrissae (details)
FAS	current symbol		MGI:95484	Fas	Fas (TNF receptor superfamily member 6)	Gene	14102	MP:0001346	abnormal lacrimal gland morphology (details)
FAS	current symbol		MGI:95484	Fas	Fas (TNF receptor superfamily member 6)	Gene	14102	MP:0001393	ataxia (details)
FAS	current symbol		MGI:95484	Fas	Fas (TNF receptor superfamily member 6)	Gene	14102	MP:0001405	impaired coordination (details)
FAS	current symbol		MGI:95484	Fas	Fas (TNF receptor superfamily member 6)	Gene	14102	MP:0001463	abnormal spatial learning (details)
FAS	current symbol		MGI:95484	Fas	Fas (TNF receptor superfamily member 6)	Gene	14102	MP:0001544	abnormal cardiovascular system physiology (details)
FAS	current symbol		MGI:95484	Fas	Fas (TNF receptor superfamily member 6)	Gene	14102	MP:0001648	abnormal apoptosis (details)
FAS	current symbol		MGI:95484	Fas	Fas (TNF receptor superfamily member 6)	Gene	14102	MP:0001656	focal hepatic necrosis (details)
FAS	current symbol		MGI:95484	Fas	Fas (TNF receptor superfamily member 6)	Gene	14102	MP:0001661	extended life span (details)
FAS	current symbol		MGI:95484	Fas	Fas (TNF receptor superfamily member 6)	Gene	14102	MP:0001790	abnormal immune system physiology (details)
FAS	current symbol		MGI:95484	Fas	Fas (TNF receptor superfamily member 6)	Gene	14102	MP:0001800	abnormal humoral immune response (details)
FAS	current symbol		MGI:95484	Fas	Fas (TNF receptor superfamily member 6)	Gene	14102	MP:0001802	arrested B cell differentiation (details)
FAS	current symbol		MGI:95484	Fas	Fas (TNF receptor superfamily member 6)	Gene	14102	MP:0001805	decreased IgG level (details)
FAS	current symbol		MGI:95484	Fas	Fas (TNF receptor superfamily member 6)	Gene	14102	MP:0001806	decreased IgM level (details)
FAS	current symbol		MGI:95484	Fas	Fas (TNF receptor superfamily member 6)	Gene	14102	MP:0001824	abnormal thymus involution (details)
FAS	current symbol		MGI:95484	Fas	Fas (TNF receptor superfamily member 6)	Gene	14102	MP:0001829	increased activated T cell number (details)
FAS	current symbol		MGI:95484	Fas	Fas (TNF receptor superfamily member 6)	Gene	14102	MP:0001830	decreased activated T cell number (details)
FAS	current symbol		MGI:95484	Fas	Fas (TNF receptor superfamily member 6)	Gene	14102	MP:0001844	autoimmune response (details)
FAS	current symbol		MGI:95484	Fas	Fas (TNF receptor superfamily member 6)	Gene	14102	MP:0001846	increased inflammatory response (details)
FAS	current symbol		MGI:95484	Fas	Fas (TNF receptor superfamily member 6)	Gene	14102	MP:0001847	brain inflammation (details)
FAS	current symbol		MGI:95484	Fas	Fas (TNF receptor superfamily member 6)	Gene	14102	MP:0001852	conjunctivitis (details)
FAS	current symbol		MGI:95484	Fas	Fas (TNF receptor superfamily member 6)	Gene	14102	MP:0001859	kidney inflammation (details)	v
FAS	current symbol		MGI:95484	Fas	Fas (TNF receptor superfamily member 6)	Gene	14102	MP:0001860	liver inflammation (details)	v
FAS	current symbol		MGI:95484	Fas	Fas (TNF receptor superfamily member 6)	Gene	14102	MP:0001861	lung inflammation (details)
FAS	current symbol		MGI:95484	Fas	Fas (TNF receptor superfamily member 6)	Gene	14102	MP:0001863	vascular inflammation (details)
FAS	current symbol		MGI:95484	Fas	Fas (TNF receptor superfamily member 6)	Gene	14102	MP:0001864	vasculitis (details)
FAS	current symbol		MGI:95484	Fas	Fas (TNF receptor superfamily member 6)	Gene	14102	MP:0001870	salivary gland inflammation (details)
FAS	current symbol		MGI:95484	Fas	Fas (TNF receptor superfamily member 6)	Gene	14102	MP:0001925	male infertility (details)
FAS	current symbol		MGI:95484	Fas	Fas (TNF receptor superfamily member 6)	Gene	14102	MP:0001926	female infertility (details)
FAS	current symbol		MGI:95484	Fas	Fas (TNF receptor superfamily member 6)	Gene	14102	MP:0002020	increased tumor incidence (details)
FAS	current symbol		MGI:95484	Fas	Fas (TNF receptor superfamily member 6)	Gene	14102	MP:0002083	premature death (details)
FAS	current symbol		MGI:95484	Fas	Fas (TNF receptor superfamily member 6)	Gene	14102	MP:0002135	abnormal kidney morphology (details)	v
FAS	current symbol		MGI:95484	Fas	Fas (TNF receptor superfamily member 6)	Gene	14102	MP:0002136	abnormal kidney physiology (details)	v
FAS	current symbol		MGI:95484	Fas	Fas (TNF receptor superfamily member 6)	Gene	14102	MP:0002145	abnormal T cell differentiation (details)
FAS	current symbol		MGI:95484	Fas	Fas (TNF receptor superfamily member 6)	Gene	14102	MP:0002148	hypersensitivity (details)
FAS	current symbol		MGI:95484	Fas	Fas (TNF receptor superfamily member 6)	Gene	14102	MP:0002163	abnormal gland morphology (details)
FAS	current symbol		MGI:95484	Fas	Fas (TNF receptor superfamily member 6)	Gene	14102	MP:0002175	decreased brain weight (details)
FAS	current symbol		MGI:95484	Fas	Fas (TNF receptor superfamily member 6)	Gene	14102	MP:0002177	abnormal outer ear morphology (details)
FAS	current symbol		MGI:95484	Fas	Fas (TNF receptor superfamily member 6)	Gene	14102	MP:0002221	abnormal lymph organ size (details)
FAS	current symbol		MGI:95484	Fas	Fas (TNF receptor superfamily member 6)	Gene	14102	MP:0002225	abnormal spleen cellularity (details)
FAS	current symbol		MGI:95484	Fas	Fas (TNF receptor superfamily member 6)	Gene	14102	MP:0002334	abnormal airway responsiveness (details)
FAS	current symbol		MGI:95484	Fas	Fas (TNF receptor superfamily member 6)	Gene	14102	MP:0002339	abnormal lymph node morphology (details)
FAS	current symbol		MGI:95484	Fas	Fas (TNF receptor superfamily member 6)	Gene	14102	MP:0002358	abnormal spleen periarteriolar lymphoid sheath morphology (details)
FAS	current symbol		MGI:95484	Fas	Fas (TNF receptor superfamily member 6)	Gene	14102	MP:0002371	abnormal thymus cortex morphology (details)
FAS	current symbol		MGI:95484	Fas	Fas (TNF receptor superfamily member 6)	Gene	14102	MP:0002375	abnormal thymus medulla morphology (details)
FAS	current symbol		MGI:95484	Fas	Fas (TNF receptor superfamily member 6)	Gene	14102	MP:0002412	increased susceptibility to bacterial infection (details)
FAS	current symbol		MGI:95484	Fas	Fas (TNF receptor superfamily member 6)	Gene	14102	MP:0002418	increased susceptibility to viral infection (details)
FAS	current symbol		MGI:95484	Fas	Fas (TNF receptor superfamily member 6)	Gene	14102	MP:0002435	abnormal effector T cell morphology (details)
FAS	current symbol		MGI:95484	Fas	Fas (TNF receptor superfamily member 6)	Gene	14102	MP:0002444	abnormal T cell physiology (details)
FAS	current symbol		MGI:95484	Fas	Fas (TNF receptor superfamily member 6)	Gene	14102	MP:0002460	decreased immunoglobulin level (details)
FAS	current symbol		MGI:95484	Fas	Fas (TNF receptor superfamily member 6)	Gene	14102	MP:0002461	increased immunoglobulin level (details)
FAS	current symbol		MGI:95484	Fas	Fas (TNF receptor superfamily member 6)	Gene	14102	MP:0002490	abnormal immunoglobulin level (details)
FAS	current symbol		MGI:95484	Fas	Fas (TNF receptor superfamily member 6)	Gene	14102	MP:0002493	increased IgG level (details)
FAS	current symbol		MGI:95484	Fas	Fas (TNF receptor superfamily member 6)	Gene	14102	MP:0002494	increased IgM level (details)
FAS	current symbol		MGI:95484	Fas	Fas (TNF receptor superfamily member 6)	Gene	14102	MP:0002495	increased IgA level (details)
FAS	current symbol		MGI:95484	Fas	Fas (TNF receptor superfamily member 6)	Gene	14102	MP:0002533	type III hypersensitivity reaction (details)
FAS	current symbol		MGI:95484	Fas	Fas (TNF receptor superfamily member 6)	Gene	14102	MP:0002687	oligozoospermia (details)
FAS	current symbol		MGI:95484	Fas	Fas (TNF receptor superfamily member 6)	Gene	14102	MP:0002703	abnormal renal tubule morphology (details)
FAS	current symbol		MGI:95484	Fas	Fas (TNF receptor superfamily member 6)	Gene	14102	MP:0002722	abnormal immune system organ morphology (details)
FAS	current symbol		MGI:95484	Fas	Fas (TNF receptor superfamily member 6)	Gene	14102	MP:0002743	glomerulonephritis (details)
FAS	current symbol		MGI:95484	Fas	Fas (TNF receptor superfamily member 6)	Gene	14102	MP:0002871	albuminuria (details)
FAS	current symbol		MGI:95484	Fas	Fas (TNF receptor superfamily member 6)	Gene	14102	MP:0002936	joint swelling (details)
FAS	current symbol		MGI:95484	Fas	Fas (TNF receptor superfamily member 6)	Gene	14102	MP:0002965	hyperalbuminemia (details)
FAS	current symbol		MGI:95484	Fas	Fas (TNF receptor superfamily member 6)	Gene	14102	MP:0003009	abnormal cytokine secretion (details)
FAS	current symbol		MGI:95484	Fas	Fas (TNF receptor superfamily member 6)	Gene	14102	MP:0003204	decreased neuron apoptosis (details)
FAS	current symbol		MGI:95484	Fas	Fas (TNF receptor superfamily member 6)	Gene	14102	MP:0003504	thyroid inflammation (details)
FAS	current symbol		MGI:95484	Fas	Fas (TNF receptor superfamily member 6)	Gene	14102	MP:0003606	kidney failure (details)
FAS	current symbol		MGI:95484	Fas	Fas (TNF receptor superfamily member 6)	Gene	14102	MP:0003627	abnormal leukocyte rolling (details)
FAS	current symbol		MGI:95484	Fas	Fas (TNF receptor superfamily member 6)	Gene	14102	MP:0003628	abnormal leukocyte adhesion (details)
FAS	current symbol		MGI:95484	Fas	Fas (TNF receptor superfamily member 6)	Gene	14102	MP:0003644	thymus atrophy (details)
FAS	current symbol		MGI:95484	Fas	Fas (TNF receptor superfamily member 6)	Gene	14102	MP:0003725	increased autoantibody level (details)
FAS	current symbol		MGI:95484	Fas	Fas (TNF receptor superfamily member 6)	Gene	14102	MP:0003726	decreased autoantibody level (details)
FAS	current symbol		MGI:95484	Fas	Fas (TNF receptor superfamily member 6)	Gene	14102	MP:0003793	abnormal submandibular gland morphology (details)
FAS	current symbol		MGI:95484	Fas	Fas (TNF receptor superfamily member 6)	Gene	14102	MP:0003919	abnormal lymph node cellularity (details)
FAS	current symbol		MGI:95484	Fas	Fas (TNF receptor superfamily member 6)	Gene	14102	MP:0003944	abnormal T cell subpopulation ratio (details)
FAS	current symbol		MGI:95484	Fas	Fas (TNF receptor superfamily member 6)	Gene	14102	MP:0004031	insulitis (details)
FAS	current symbol		MGI:95484	Fas	Fas (TNF receptor superfamily member 6)	Gene	14102	MP:0004111	abnormal coronary artery morphology (details)
FAS	current symbol		MGI:95484	Fas	Fas (TNF receptor superfamily member 6)	Gene	14102	MP:0004367	abnormal strial intermediate cells (details)
FAS	current symbol		MGI:95484	Fas	Fas (TNF receptor superfamily member 6)	Gene	14102	MP:0004368	abnormal stria vascularis vasculature (details)
FAS	current symbol		MGI:95484	Fas	Fas (TNF receptor superfamily member 6)	Gene	14102	MP:0004481	abnormal conjunctival epithelium (details)
FAS	current symbol		MGI:95484	Fas	Fas (TNF receptor superfamily member 6)	Gene	14102	MP:0004696	abnormal thyroid follicle morphology (details)
FAS	current symbol		MGI:95484	Fas	Fas (TNF receptor superfamily member 6)	Gene	14102	MP:0004762	increased anti-double stranded DNA antibody level (details)
FAS	current symbol		MGI:95484	Fas	Fas (TNF receptor superfamily member 6)	Gene	14102	MP:0004765	decreased brainstem auditory evoked potential (details)
FAS	current symbol		MGI:95484	Fas	Fas (TNF receptor superfamily member 6)	Gene	14102	MP:0004771	increased anti-single stranded DNA antibody level (details)
FAS	current symbol		MGI:95484	Fas	Fas (TNF receptor superfamily member 6)	Gene	14102	MP:0004794	increased anti-nuclear antigen antibody level (details)
FAS	current symbol		MGI:95484	Fas	Fas (TNF receptor superfamily member 6)	Gene	14102	MP:0004796	increased anti-histone antibody level (details)
FAS	current symbol		MGI:95484	Fas	Fas (TNF receptor superfamily member 6)	Gene	14102	MP:0004797	increased anti-erythrocyte antigen antibody level (details)
FAS	current symbol		MGI:95484	Fas	Fas (TNF receptor superfamily member 6)	Gene	14102	MP:0004798	decreased anti-double stranded DNA antibody level (details)
FAS	current symbol		MGI:95484	Fas	Fas (TNF receptor superfamily member 6)	Gene	14102	MP:0004800	decreased susceptibility to experimental autoimmune encephalomyelitis (details)
FAS	current symbol		MGI:95484	Fas	Fas (TNF receptor superfamily member 6)	Gene	14102	MP:0004801	increased susceptibility to systemic lupus erythematosus (details)
FAS	current symbol		MGI:95484	Fas	Fas (TNF receptor superfamily member 6)	Gene	14102	MP:0004802	decreased susceptibility to systemic lupus erythematosus (details)
FAS	current symbol		MGI:95484	Fas	Fas (TNF receptor superfamily member 6)	Gene	14102	MP:0004803	increased susceptibility to autoimmune diabetes (details)
FAS	current symbol		MGI:95484	Fas	Fas (TNF receptor superfamily member 6)	Gene	14102	MP:0004804	decreased susceptibility to autoimmune diabetes (details)
FAS	current symbol		MGI:95484	Fas	Fas (TNF receptor superfamily member 6)	Gene	14102	MP:0004939	abnormal B cell morphology (details)
FAS	current symbol		MGI:95484	Fas	Fas (TNF receptor superfamily member 6)	Gene	14102	MP:0004952	increased spleen weight (details)
FAS	current symbol		MGI:95484	Fas	Fas (TNF receptor superfamily member 6)	Gene	14102	MP:0004955	increased thymus weight (details)
FAS	current symbol		MGI:95484	Fas	Fas (TNF receptor superfamily member 6)	Gene	14102	MP:0004977	increased B-1 B cell number (details)
FAS	current symbol		MGI:95484	Fas	Fas (TNF receptor superfamily member 6)	Gene	14102	MP:0005002	abnormal T cell clonal deletion (details)
FAS	current symbol		MGI:95484	Fas	Fas (TNF receptor superfamily member 6)	Gene	14102	MP:0005012	decreased eosinophil cell number (details)
FAS	current symbol		MGI:95484	Fas	Fas (TNF receptor superfamily member 6)	Gene	14102	MP:0005013	increased lymphocyte cell number (details)
FAS	current symbol		MGI:95484	Fas	Fas (TNF receptor superfamily member 6)	Gene	14102	MP:0005014	increased B cell number (details)
FAS	current symbol		MGI:95484	Fas	Fas (TNF receptor superfamily member 6)	Gene	14102	MP:0005015	increased T cell number (details)
FAS	current symbol		MGI:95484	Fas	Fas (TNF receptor superfamily member 6)	Gene	14102	MP:0005017	decreased B cell number (details)
FAS	current symbol		MGI:95484	Fas	Fas (TNF receptor superfamily member 6)	Gene	14102	MP:0005018	decreased T cell number (details)
FAS	current symbol		MGI:95484	Fas	Fas (TNF receptor superfamily member 6)	Gene	14102	MP:0005027	increased susceptibility to parasitic infection (details)
FAS	current symbol		MGI:95484	Fas	Fas (TNF receptor superfamily member 6)	Gene	14102	MP:0005078	abnormal cytotoxic T cell physiology (details)
FAS	current symbol		MGI:95484	Fas	Fas (TNF receptor superfamily member 6)	Gene	14102	MP:0005090	increased double-negative T cell number (details)
FAS	current symbol		MGI:95484	Fas	Fas (TNF receptor superfamily member 6)	Gene	14102	MP:0005091	increased double-positive T cell number (details)
FAS	current symbol		MGI:95484	Fas	Fas (TNF receptor superfamily member 6)	Gene	14102	MP:0005094	abnormal T cell proliferation (details)
FAS	current symbol		MGI:95484	Fas	Fas (TNF receptor superfamily member 6)	Gene	14102	MP:0005141	liver hyperplasia (details)
FAS	current symbol		MGI:95484	Fas	Fas (TNF receptor superfamily member 6)	Gene	14102	MP:0005160	proteinuria (details)
FAS	current symbol		MGI:95484	Fas	Fas (TNF receptor superfamily member 6)	Gene	14102	MP:0005178	increased circulating cholesterol level (details)
FAS	current symbol		MGI:95484	Fas	Fas (TNF receptor superfamily member 6)	Gene	14102	MP:0005179	decreased circulating cholesterol level (details)
FAS	current symbol		MGI:95484	Fas	Fas (TNF receptor superfamily member 6)	Gene	14102	MP:0005265	abnormal blood urea nitrogen level (details)
FAS	current symbol		MGI:95484	Fas	Fas (TNF receptor superfamily member 6)	Gene	14102	MP:0005325	abnormal renal glomerulus morphology (details)
FAS	current symbol		MGI:95484	Fas	Fas (TNF receptor superfamily member 6)	Gene	14102	MP:0005327	abnormal mesangial cell (details)
FAS	current symbol		MGI:95484	Fas	Fas (TNF receptor superfamily member 6)	Gene	14102	MP:0005329	abnormal cardiac muscle morphology (details)
FAS	current symbol		MGI:95484	Fas	Fas (TNF receptor superfamily member 6)	Gene	14102	MP:0005338	atherosclerotic lesions (details)
FAS	current symbol		MGI:95484	Fas	Fas (TNF receptor superfamily member 6)	Gene	14102	MP:0005339	increased susceptibility to atherosclerosis (details)
FAS	current symbol		MGI:95484	Fas	Fas (TNF receptor superfamily member 6)	Gene	14102	MP:0005350	increased susceptibility to autoimmune disorder (details)
FAS	current symbol		MGI:95484	Fas	Fas (TNF receptor superfamily member 6)	Gene	14102	MP:0005351	decreased susceptibility to autoimmune disorder (details)
FAS	current symbol		MGI:95484	Fas	Fas (TNF receptor superfamily member 6)	Gene	14102	MP:0005416	abnormal circulating protein level (details)
FAS	current symbol		MGI:95484	Fas	Fas (TNF receptor superfamily member 6)	Gene	14102	MP:0005425	increased macrophage cell number (details)
FAS	current symbol		MGI:95484	Fas	Fas (TNF receptor superfamily member 6)	Gene	14102	MP:0005466	abnormal T-helper 2 physiology (details)
FAS	current symbol		MGI:95484	Fas	Fas (TNF receptor superfamily member 6)	Gene	14102	MP:0005495	abnormal macrophage recruitment (details)
FAS	current symbol		MGI:95484	Fas	Fas (TNF receptor superfamily member 6)	Gene	14102	MP:0005565	increased blood urea nitrogen level (details)
FAS	current symbol		MGI:95484	Fas	Fas (TNF receptor superfamily member 6)	Gene	14102	MP:0005568	increased circulating total protein level (details)
FAS	current symbol		MGI:95484	Fas	Fas (TNF receptor superfamily member 6)	Gene	14102	MP:0005584	abnormal enzyme/coenzyme activity (details)
FAS	current symbol		MGI:95484	Fas	Fas (TNF receptor superfamily member 6)	Gene	14102	MP:0005615	increased susceptibility to type III hypersensitivity reaction (details)
FAS	current symbol		MGI:95484	Fas	Fas (TNF receptor superfamily member 6)	Gene	14102	MP:0005621	abnormal cell physiology (details)
FAS	current symbol		MGI:95484	Fas	Fas (TNF receptor superfamily member 6)	Gene	14102	MP:0006042	increased apoptosis (details)
FAS	current symbol		MGI:95484	Fas	Fas (TNF receptor superfamily member 6)	Gene	14102	MP:0006043	decreased apoptosis (details)
FAS	current symbol		MGI:95484	Fas	Fas (TNF receptor superfamily member 6)	Gene	14102	MP:0006050	pulmonary fibrosis (details)
FAS	current symbol		MGI:95484	Fas	Fas (TNF receptor superfamily member 6)	Gene	14102	MP:0006055	abnormal vascular endothelial cell morphology (details)
FAS	current symbol		MGI:95484	Fas	Fas (TNF receptor superfamily member 6)	Gene	14102	MP:0006082	CNS inflammation (details)
FAS	current symbol		MGI:95484	Fas	Fas (TNF receptor superfamily member 6)	Gene	14102	MP:0006099	thin granule layer (details)
FAS	current symbol		MGI:95484	Fas	Fas (TNF receptor superfamily member 6)	Gene	14102	MP:0006387	abnormal T cell number (details)
FAS	current symbol		MGI:95484	Fas	Fas (TNF receptor superfamily member 6)	Gene	14102	MP:0006413	increased T cell apoptosis (details)
FAS	current symbol		MGI:95484	Fas	Fas (TNF receptor superfamily member 6)	Gene	14102	MP:0008037	abnormal T cell morphology (details)
FAS	current symbol		MGI:95484	Fas	Fas (TNF receptor superfamily member 6)	Gene	14102	MP:0008049	increased memory T cell number (details)
FAS	current symbol		MGI:95484	Fas	Fas (TNF receptor superfamily member 6)	Gene	14102	MP:0008074	increased CD4-positive T cell number (details)
FAS	current symbol		MGI:95484	Fas	Fas (TNF receptor superfamily member 6)	Gene	14102	MP:0008075	decreased CD4-positive T cell number (details)
FAS	current symbol		MGI:95484	Fas	Fas (TNF receptor superfamily member 6)	Gene	14102	MP:0008079	decreased CD8-positive T cell number (details)
FAS	current symbol		MGI:95484	Fas	Fas (TNF receptor superfamily member 6)	Gene	14102	MP:0008097	increased plasma cell number (details)
FAS	current symbol		MGI:95484	Fas	Fas (TNF receptor superfamily member 6)	Gene	14102	MP:0008098	decreased plasma cell number (details)
FAS	current symbol		MGI:95484	Fas	Fas (TNF receptor superfamily member 6)	Gene	14102	MP:0008102	lymph node hyperplasia (details)
FAS	current symbol		MGI:95484	Fas	Fas (TNF receptor superfamily member 6)	Gene	14102	MP:0008126	increased dendritic cell number (details)
FAS	current symbol		MGI:95484	Fas	Fas (TNF receptor superfamily member 6)	Gene	14102	MP:0008136	enlarged Peyer's patches (details)
FAS	current symbol		MGI:95484	Fas	Fas (TNF receptor superfamily member 6)	Gene	14102	MP:0008173	increased follicular B cell number (details)
FAS	current symbol		MGI:95484	Fas	Fas (TNF receptor superfamily member 6)	Gene	14102	MP:0008180	abnormal marginal zone B cell morphology (details)
FAS	current symbol		MGI:95484	Fas	Fas (TNF receptor superfamily member 6)	Gene	14102	MP:0008181	increased marginal zone B cell number (details)
FAS	current symbol		MGI:95484	Fas	Fas (TNF receptor superfamily member 6)	Gene	14102	MP:0008182	decreased marginal zone B cell number (details)
FAS	current symbol		MGI:95484	Fas	Fas (TNF receptor superfamily member 6)	Gene	14102	MP:0008189	increased transitional stage B cell number (details)
FAS	current symbol		MGI:95484	Fas	Fas (TNF receptor superfamily member 6)	Gene	14102	MP:0008190	decreased transitional stage B cell number (details)
FAS	current symbol		MGI:95484	Fas	Fas (TNF receptor superfamily member 6)	Gene	14102	MP:0008206	increased B-2 B cell number (details)
FAS	current symbol		MGI:95484	Fas	Fas (TNF receptor superfamily member 6)	Gene	14102	MP:0008211	decreased mature B cell number (details)
FAS	current symbol		MGI:95484	Fas	Fas (TNF receptor superfamily member 6)	Gene	14102	MP:0008214	increased immature B cell number (details)
FAS	current symbol		MGI:95484	Fas	Fas (TNF receptor superfamily member 6)	Gene	14102	MP:0008215	decreased immature B cell number (details)
FAS	current symbol		MGI:95484	Fas	Fas (TNF receptor superfamily member 6)	Gene	14102	MP:0008217	abnormal B cell activation (details)
FAS	current symbol		MGI:95484	Fas	Fas (TNF receptor superfamily member 6)	Gene	14102	MP:0008246	abnormal leukocyte morphology (details)
FAS	current symbol		MGI:95484	Fas	Fas (TNF receptor superfamily member 6)	Gene	14102	MP:0008477	decreased spleen red pulp amount (details)
FAS	current symbol		MGI:95484	Fas	Fas (TNF receptor superfamily member 6)	Gene	14102	MP:0008478	increased spleen white pulp amount (details)
FAS	current symbol		MGI:95484	Fas	Fas (TNF receptor superfamily member 6)	Gene	14102	MP:0008481	increased spleen germinal center number (details)
FAS	current symbol		MGI:95484	Fas	Fas (TNF receptor superfamily member 6)	Gene	14102	MP:0008482	decreased spleen germinal center number (details)
FAS	current symbol		MGI:95484	Fas	Fas (TNF receptor superfamily member 6)	Gene	14102	MP:0008496	decreased IgG2a level (details)
FAS	current symbol		MGI:95484	Fas	Fas (TNF receptor superfamily member 6)	Gene	14102	MP:0008498	decreased IgG3 level (details)
FAS	current symbol		MGI:95484	Fas	Fas (TNF receptor superfamily member 6)	Gene	14102	MP:0008499	increased IgG1 level (details)
FAS	current symbol		MGI:95484	Fas	Fas (TNF receptor superfamily member 6)	Gene	14102	MP:0008500	increased IgG2a level (details)
FAS	current symbol		MGI:95484	Fas	Fas (TNF receptor superfamily member 6)	Gene	14102	MP:0008501	increased IgG2b level (details)
FAS	current symbol		MGI:95484	Fas	Fas (TNF receptor superfamily member 6)	Gene	14102	MP:0008502	increased IgG3 level (details)
FAS	current symbol		MGI:95484	Fas	Fas (TNF receptor superfamily member 6)	Gene	14102	MP:0008542	enlarged cervical lymph nodes (details)
FAS	current symbol		MGI:95484	Fas	Fas (TNF receptor superfamily member 6)	Gene	14102	MP:0008688	decreased interleukin-2 secretion (details)
FAS	current symbol		MGI:95484	Fas	Fas (TNF receptor superfamily member 6)	Gene	14102	MP:0008699	increased interleukin-4 secretion (details)
FAS	current symbol		MGI:95484	Fas	Fas (TNF receptor superfamily member 6)	Gene	14102	MP:0008721	abnormal chemokine level (details)
FAS	current symbol		MGI:95484	Fas	Fas (TNF receptor superfamily member 6)	Gene	14102	MP:0008722	abnormal chemokine secretion (details)
FAS	current symbol		MGI:95484	Fas	Fas (TNF receptor superfamily member 6)	Gene	14102	MP:0008750	abnormal interferon level (details)
FAS	current symbol		MGI:95484	Fas	Fas (TNF receptor superfamily member 6)	Gene	14102	MP:0008751	abnormal interleukin level (details)
FAS	current symbol		MGI:95484	Fas	Fas (TNF receptor superfamily member 6)	Gene	14102	MP:0008752	abnormal tumor necrosis factor level (details)
FAS	current symbol		MGI:95484	Fas	Fas (TNF receptor superfamily member 6)	Gene	14102	MP:0008766	abnormal B cell receptor editing (details)
FAS	current symbol		MGI:95484	Fas	Fas (TNF receptor superfamily member 6)	Gene	14102	MP:0008783	decreased B cell apoptosis (details)
FAS	current symbol		MGI:95484	Fas	Fas (TNF receptor superfamily member 6)	Gene	14102	MP:0008826	abnormal splenic cell ratio (details)
FAS	current symbol		MGI:95484	Fas	Fas (TNF receptor superfamily member 6)	Gene	14102	MP:0008880	lacrimal gland inflammation (details)
FAS	current symbol		MGI:95484	Fas	Fas (TNF receptor superfamily member 6)	Gene	14102	MP:0008891	decreased hepatocyte apoptosis (details)
FAS	current symbol		MGI:95484	Fas	Fas (TNF receptor superfamily member 6)	Gene	14102	MP:0009338	increased splenocyte number (details)
COPZ1	current symbol		MGI:1929063	Copz1	coatomer protein complex, subunit zeta 1	Gene	56447
C20orf39			No associated gene
RANGAP1	current symbol		MGI:103071	Rangap1	RAN GTPase activating protein 1	Gene	19387	MP:0001672	abnormal embryogenesis/ development (details)
RANGAP1	current symbol		MGI:103071	Rangap1	RAN GTPase activating protein 1	Gene	19387	MP:0001675	abnormal ectoderm development (details)
RANGAP1	current symbol		MGI:103071	Rangap1	RAN GTPase activating protein 1	Gene	19387	MP:0001680	abnormal mesoderm development (details)
RANGAP1	current symbol		MGI:103071	Rangap1	RAN GTPase activating protein 1	Gene	19387	MP:0001698	decreased embryo size (details)
RANGAP1	current symbol		MGI:103071	Rangap1	RAN GTPase activating protein 1	Gene	19387	MP:0001712	abnormal placenta development (details)
RANGAP1	current symbol		MGI:103071	Rangap1	RAN GTPase activating protein 1	Gene	19387	MP:0001718	abnormal yolk sac morphology (details)
RANGAP1	current symbol		MGI:103071	Rangap1	RAN GTPase activating protein 1	Gene	19387	MP:0001730	embryonic growth arrest (details)	v
RANGAP1	current symbol		MGI:103071	Rangap1	RAN GTPase activating protein 1	Gene	19387	MP:0005032	abnormal ectoplacental cone (details)
RANGAP1	current symbol		MGI:103071	Rangap1	RAN GTPase activating protein 1	Gene	19387	MP:0006205	embryonic lethality before somite formation (details)
FMO5	current symbol		MGI:1310004	Fmo5	flavin containing monooxygenase 5	Gene	14263
PIK3C2B	current symbol		MGI:2685045	Pik3c2b	phosphoinositide-3-kinase, class 2, beta polypeptide	Gene	240752	MP:0000352	decreased cell proliferation (details)
PIK3C2B	current symbol		MGI:2685045	Pik3c2b	phosphoinositide-3-kinase, class 2, beta polypeptide	Gene	240752	MP:0005293	impaired glucose tolerance (details)	v
PIK3C2B	current symbol		MGI:2685045	Pik3c2b	phosphoinositide-3-kinase, class 2, beta polypeptide	Gene	240752	MP:0005331	insulin resistance (details)	v
PIK3C2B	current symbol		MGI:2685045	Pik3c2b	phosphoinositide-3-kinase, class 2, beta polypeptide	Gene	240752	MP:0005621	abnormal cell physiology (details)
PIK3C2B	current symbol		MGI:2685045	Pik3c2b	phosphoinositide-3-kinase, class 2, beta polypeptide	Gene	240752	MP:0005669	increased circulating leptin level (details)	v
TAF1B	current symbol		MGI:109577	Taf1b	TATA box binding protein (Tbp)-associated factor, RNA polymerase I, B	Gene	21340
CAPN13	current symbol		MGI:2685789	Capn13	calpain 13	Gene	381122
STAT4	current symbol		MGI:103062	Stat4	signal transducer and activator of transcription 4	Gene	20849	MP:0000188	abnormal circulating glucose level (details)	v
STAT4	current symbol		MGI:103062	Stat4	signal transducer and activator of transcription 4	Gene	20849	MP:0001845	abnormal inflammatory response (details)	v
STAT4	current symbol		MGI:103062	Stat4	signal transducer and activator of transcription 4	Gene	20849	MP:0002425	altered susceptibility to autoimmune disorder (details)
STAT4	current symbol		MGI:103062	Stat4	signal transducer and activator of transcription 4	Gene	20849	MP:0003564	abnormal insulin secretion (details)
STAT4	current symbol		MGI:103062	Stat4	signal transducer and activator of transcription 4	Gene	20849	MP:0003945	abnormal lymphocyte physiology (details)
STAT4	current symbol		MGI:103062	Stat4	signal transducer and activator of transcription 4	Gene	20849	MP:0004031	insulitis (details)	v
STAT4	current symbol		MGI:103062	Stat4	signal transducer and activator of transcription 4	Gene	20849	MP:0004803	increased susceptibility to autoimmune diabetes (details)	v
STAT4	current symbol		MGI:103062	Stat4	signal transducer and activator of transcription 4	Gene	20849	MP:0004804	decreased susceptibility to autoimmune diabetes (details)	v
STAT4	current symbol		MGI:103062	Stat4	signal transducer and activator of transcription 4	Gene	20849	MP:0005069	abnormal NK cell physiology (details)
STAT4	current symbol		MGI:103062	Stat4	signal transducer and activator of transcription 4	Gene	20849	MP:0005078	abnormal cytotoxic T cell physiology (details)
STAT4	current symbol		MGI:103062	Stat4	signal transducer and activator of transcription 4	Gene	20849	MP:0005094	abnormal T cell proliferation (details)
STAT4	current symbol		MGI:103062	Stat4	signal transducer and activator of transcription 4	Gene	20849	MP:0005217	abnormal pancreatic beta cell morphology (details)	v
STAT4	current symbol		MGI:103062	Stat4	signal transducer and activator of transcription 4	Gene	20849	MP:0005465	abnormal T-helper 1 physiology (details)
STAT4	current symbol		MGI:103062	Stat4	signal transducer and activator of transcription 4	Gene	20849	MP:0005466	abnormal T-helper 2 physiology (details)
STAT4	current symbol		MGI:103062	Stat4	signal transducer and activator of transcription 4	Gene	20849	MP:0008076	abnormal CD4-positive T cell differentiation (details)
STAT4	current symbol		MGI:103062	Stat4	signal transducer and activator of transcription 4	Gene	20849	MP:0008566	increased interferon-gamma secretion (details)
STAT4	current symbol		MGI:103062	Stat4	signal transducer and activator of transcription 4	Gene	20849	MP:0008567	decreased interferon-gamma secretion (details)
STAT4	current symbol		MGI:103062	Stat4	signal transducer and activator of transcription 4	Gene	20849	MP:0008578	decreased circulating interferon-gamma level (details)
STAT4	current symbol		MGI:103062	Stat4	signal transducer and activator of transcription 4	Gene	20849	MP:0008600	decreased circulating interleukin-2 level (details)
STAT4	current symbol		MGI:103062	Stat4	signal transducer and activator of transcription 4	Gene	20849	MP:0008699	increased interleukin-4 secretion (details)
STAT4	current symbol		MGI:103062	Stat4	signal transducer and activator of transcription 4	Gene	20849	MP:0008700	decreased interleukin-4 secretion (details)
PIP5K3	old symbol		MGI:1335106	Pikfyve	phosphoinositide kinase, FYVE finger containing	Gene	18711
TMEM16K	old symbol		MGI:2143103	Ano10	anoctamin 10	Gene	102566
ALCAM	current symbol		MGI:1313266	Alcam	activated leukocyte cell adhesion molecule	Gene	11658	MP:0000940	abnormal motor neuron innervation (details)
ALCAM	current symbol		MGI:1313266	Alcam	activated leukocyte cell adhesion molecule	Gene	11658	MP:0001325	abnormal retina morphology (details)
ALCAM	current symbol		MGI:1313266	Alcam	activated leukocyte cell adhesion molecule	Gene	11658	MP:0003729	abnormal photoreceptor outer segment morphology (details)
ALCAM	current symbol		MGI:1313266	Alcam	activated leukocyte cell adhesion molecule	Gene	11658	MP:0005241	abnormal retinal ganglion layer morphology (details)
ITGB5	current symbol		MGI:96614	Itgb5	integrin beta 5	Gene	16419	MP:0002169	no abnormal phenotype detected (details)
ITGB5	current symbol		MGI:96614	Itgb5	integrin beta 5	Gene	16419	MP:0002656	abnormal keratinocyte differentiation (details)
MDS1	current symbol		MGI:1329024	Mds1	myelodysplasia syndrome 1 homolog (human)	Gene	17251
RNF168	current symbol		MGI:1917488	Rnf168	ring finger protein 168	Gene	70238
KIAA0232	human ortholog symbol		MGI:1261849	D5Ertd579e	DNA segment, Chr 5, ERATO Doi 579, expressed	Gene	320661
SLC4A4	current symbol		MGI:1927555	Slc4a4	solute carrier family 4 (anion exchanger), member 4	Gene	54403	MP:0000126	brittle teeth (details)
SLC4A4	current symbol		MGI:1927555	Slc4a4	solute carrier family 4 (anion exchanger), member 4	Gene	54403	MP:0000208	decreased hematocrit (details)	v
SLC4A4	current symbol		MGI:1927555	Slc4a4	solute carrier family 4 (anion exchanger), member 4	Gene	54403	MP:0000438	abnormal skull morphology (details)
SLC4A4	current symbol		MGI:1927555	Slc4a4	solute carrier family 4 (anion exchanger), member 4	Gene	54403	MP:0000691	enlarged spleen (details)
SLC4A4	current symbol		MGI:1927555	Slc4a4	solute carrier family 4 (anion exchanger), member 4	Gene	54403	MP:0001262	decreased body weight (details)	v
SLC4A4	current symbol		MGI:1927555	Slc4a4	solute carrier family 4 (anion exchanger), member 4	Gene	54403	MP:0001265	decreased body size (details)	v
SLC4A4	current symbol		MGI:1927555	Slc4a4	solute carrier family 4 (anion exchanger), member 4	Gene	54403	MP:0001732	postnatal growth retardation (details)
SLC4A4	current symbol		MGI:1927555	Slc4a4	solute carrier family 4 (anion exchanger), member 4	Gene	54403	MP:0001765	abnormal ion homeostasis (details)	v
SLC4A4	current symbol		MGI:1927555	Slc4a4	solute carrier family 4 (anion exchanger), member 4	Gene	54403	MP:0002082	postnatal lethality (details)
SLC4A4	current symbol		MGI:1927555	Slc4a4	solute carrier family 4 (anion exchanger), member 4	Gene	54403	MP:0002417	abnormal megakaryocyte morphology (details)
SLC4A4	current symbol		MGI:1927555	Slc4a4	solute carrier family 4 (anion exchanger), member 4	Gene	54403	MP:0002666	increased circulating aldosterone level (details)
SLC4A4	current symbol		MGI:1927555	Slc4a4	solute carrier family 4 (anion exchanger), member 4	Gene	54403	MP:0003017	decreased circulating bicarbonate level (details)
SLC4A4	current symbol		MGI:1927555	Slc4a4	solute carrier family 4 (anion exchanger), member 4	Gene	54403	MP:0003031	acidosis (details)
SLC4A4	current symbol		MGI:1927555	Slc4a4	solute carrier family 4 (anion exchanger), member 4	Gene	54403	MP:0003131	increased erythrocyte cell number (details)
SLC4A4	current symbol		MGI:1927555	Slc4a4	solute carrier family 4 (anion exchanger), member 4	Gene	54403	MP:0003267	constipation (details)
SLC4A4	current symbol		MGI:1927555	Slc4a4	solute carrier family 4 (anion exchanger), member 4	Gene	54403	MP:0003270	intestinal obstruction (details)
SLC4A4	current symbol		MGI:1927555	Slc4a4	solute carrier family 4 (anion exchanger), member 4	Gene	54403	MP:0003717	pallor (details)
SLC4A4	current symbol		MGI:1927555	Slc4a4	solute carrier family 4 (anion exchanger), member 4	Gene	54403	MP:0004200	decreased fetal size (details)
SLC4A4	current symbol		MGI:1927555	Slc4a4	solute carrier family 4 (anion exchanger), member 4	Gene	54403	MP:0005016	decreased lymphocyte cell number (details)
SLC4A4	current symbol		MGI:1927555	Slc4a4	solute carrier family 4 (anion exchanger), member 4	Gene	54403	MP:0005634	decreased circulating sodium level (details)	v
SLC4A4	current symbol		MGI:1927555	Slc4a4	solute carrier family 4 (anion exchanger), member 4	Gene	54403	MP:0008470	abnormal spleen B cell follicle morphology (details)
SLC4A4	current symbol		MGI:1927555	Slc4a4	solute carrier family 4 (anion exchanger), member 4	Gene	54403	MP:0008476	increased spleen red pulp amount (details)
SLC4A4	current symbol		MGI:1927555	Slc4a4	solute carrier family 4 (anion exchanger), member 4	Gene	54403	MP:0008478	increased spleen white pulp amount (details)
SLC4A4	current symbol		MGI:1927555	Slc4a4	solute carrier family 4 (anion exchanger), member 4	Gene	54403	MP:0009477	small cecum (details)
SLC4A4	current symbol		MGI:1927555	Slc4a4	solute carrier family 4 (anion exchanger), member 4	Gene	54403	MP:0009478	coiled cecum (details)
DAP	current symbol		MGI:1918190	Dap	death-associated protein	Gene	223453
MGC42105	human ortholog symbol		MGI:2442399	E130304F04Rik	RIKEN cDNA E130304F04 gene	Gene	245269
SLC17A3	current symbol		MGI:2389216	Slc17a3	solute carrier family 17 (sodium phosphate), member 3	Gene	105355
CLIC5	current symbol		MGI:1917912	Clic5	chloride intracellular channel 5	Gene	224796	MP:0000043	organ of Corti degeneration (details)
CLIC5	current symbol		MGI:1917912	Clic5	chloride intracellular channel 5	Gene	224796	MP:0001395	bi-directional circling (details)
CLIC5	current symbol		MGI:1917912	Clic5	chloride intracellular channel 5	Gene	224796	MP:0001410	head bobbing (details)
CLIC5	current symbol		MGI:1917912	Clic5	chloride intracellular channel 5	Gene	224796	MP:0001522	impaired swimming (details)
CLIC5	current symbol		MGI:1917912	Clic5	chloride intracellular channel 5	Gene	224796	MP:0001967	deafness (details)
CLIC5	current symbol		MGI:1917912	Clic5	chloride intracellular channel 5	Gene	224796	MP:0002270	abnormal respiratory alveoli morphology (details)
CLIC5	current symbol		MGI:1917912	Clic5	chloride intracellular channel 5	Gene	224796	MP:0002857	cochlear ganglion degeneration (details)
CLIC5	current symbol		MGI:1917912	Clic5	chloride intracellular channel 5	Gene	224796	MP:0004398	cochlear inner hair cell degeneration (details)
CLIC5	current symbol		MGI:1917912	Clic5	chloride intracellular channel 5	Gene	224796	MP:0004404	cochlear outer hair cell degeneration (details)
CLIC5	current symbol		MGI:1917912	Clic5	chloride intracellular channel 5	Gene	224796	MP:0004521	abnormal cochlear hair cell stereociliary bundle morphology (details)
CLIC5	current symbol		MGI:1917912	Clic5	chloride intracellular channel 5	Gene	224796	MP:0004763	absent brainstem auditory evoked potential (details)
CLIC5	current symbol		MGI:1917912	Clic5	chloride intracellular channel 5	Gene	224796	MP:0004765	decreased brainstem auditory evoked potential (details)
LACE1	current symbol		MGI:2148801	Lace1	lactation elevated 1	Gene	215951
BCMP11	human synonym		MGI:2685734	Agr3	anterior gradient homolog 3 (Xenopus laevis)	Gene	403205
MAGI2	current symbol		MGI:1354953	Magi2	membrane associated guanylate kinase, WW and PDZ domain containing 2	Gene	50791	MP:0002058	neonatal lethality (details)
MAGI2	current symbol		MGI:1354953	Magi2	membrane associated guanylate kinase, WW and PDZ domain containing 2	Gene	50791	MP:0002882	abnormal neuron morphology (details)
SLC25A13	current symbol		MGI:1354721	Slc25a13	solute carrier family 25 (mitochondrial carrier, adenine nucleotide translocator), member 13	Gene	50799	MP:0002078	abnormal glucose homeostasis (details)	v
SLC25A13	current symbol		MGI:1354721	Slc25a13	solute carrier family 25 (mitochondrial carrier, adenine nucleotide translocator), member 13	Gene	50799	MP:0005332	abnormal amino acid level (details)
SLC25A13	current symbol		MGI:1354721	Slc25a13	solute carrier family 25 (mitochondrial carrier, adenine nucleotide translocator), member 13	Gene	50799	MP:0005428	abnormal clinical chemistry (details)
ADAMTSL1	current symbol		MGI:1924989	Adamtsl1	ADAMTS-like 1	Gene	77739
ITIH2	current symbol		MGI:96619	Itih2	inter-alpha trypsin inhibitor, heavy chain 2	Gene	16425
MPP7	current symbol		MGI:1922989	Mpp7	membrane protein, palmitoylated 7 (MAGUK p55 subfamily member 7)	Gene	75739
SGPL1	current symbol		MGI:1261415	Sgpl1	sphingosine phosphate lyase 1	Gene	20397	MP:0000076	abnormal calvaria morphology (details)
SGPL1	current symbol		MGI:1261415	Sgpl1	sphingosine phosphate lyase 1	Gene	20397	MP:0000107	abnormal frontal bone morphology (details)
SGPL1	current symbol		MGI:1261415	Sgpl1	sphingosine phosphate lyase 1	Gene	20397	MP:0000130	abnormal cancellous bone morphology (details)
SGPL1	current symbol		MGI:1261415	Sgpl1	sphingosine phosphate lyase 1	Gene	20397	MP:0000137	abnormal vertebrae morphology (details)
SGPL1	current symbol		MGI:1261415	Sgpl1	sphingosine phosphate lyase 1	Gene	20397	MP:0000157	abnormal sternum morphology (details)
SGPL1	current symbol		MGI:1261415	Sgpl1	sphingosine phosphate lyase 1	Gene	20397	MP:0000208	decreased hematocrit (details)	v
SGPL1	current symbol		MGI:1261415	Sgpl1	sphingosine phosphate lyase 1	Gene	20397	MP:0000220	increased monocyte cell number (details)	v
SGPL1	current symbol		MGI:1261415	Sgpl1	sphingosine phosphate lyase 1	Gene	20397	MP:0000222	decreased neutrophil cell number (details)	v
SGPL1	current symbol		MGI:1261415	Sgpl1	sphingosine phosphate lyase 1	Gene	20397	MP:0000266	abnormal heart morphology (details)	v
SGPL1	current symbol		MGI:1261415	Sgpl1	sphingosine phosphate lyase 1	Gene	20397	MP:0000278	abnormal myocardial fiber morphology (details)	v
SGPL1	current symbol		MGI:1261415	Sgpl1	sphingosine phosphate lyase 1	Gene	20397	MP:0000322	increased granulocyte number (details)
SGPL1	current symbol		MGI:1261415	Sgpl1	sphingosine phosphate lyase 1	Gene	20397	MP:0000496	abnormal small intestine morphology (details)
SGPL1	current symbol		MGI:1261415	Sgpl1	sphingosine phosphate lyase 1	Gene	20397	MP:0000516	abnormal urinary system morphology (details)
SGPL1	current symbol		MGI:1261415	Sgpl1	sphingosine phosphate lyase 1	Gene	20397	MP:0000540	abnormal urinary bladder epithelium morphology (details)
SGPL1	current symbol		MGI:1261415	Sgpl1	sphingosine phosphate lyase 1	Gene	20397	MP:0000694	spleen hypoplasia (details)
SGPL1	current symbol		MGI:1261415	Sgpl1	sphingosine phosphate lyase 1	Gene	20397	MP:0000711	thymus cortex hypoplasia (details)
SGPL1	current symbol		MGI:1261415	Sgpl1	sphingosine phosphate lyase 1	Gene	20397	MP:0000767	abnormal smooth muscle morphology (details)
SGPL1	current symbol		MGI:1261415	Sgpl1	sphingosine phosphate lyase 1	Gene	20397	MP:0001121	uterus hypoplasia (details)
SGPL1	current symbol		MGI:1261415	Sgpl1	sphingosine phosphate lyase 1	Gene	20397	MP:0001126	abnormal ovary morphology (details)
SGPL1	current symbol		MGI:1261415	Sgpl1	sphingosine phosphate lyase 1	Gene	20397	MP:0001127	small ovary (details)
SGPL1	current symbol		MGI:1261415	Sgpl1	sphingosine phosphate lyase 1	Gene	20397	MP:0001134	absent corpus luteum (details)
SGPL1	current symbol		MGI:1261415	Sgpl1	sphingosine phosphate lyase 1	Gene	20397	MP:0001146	abnormal testis morphology (details)
SGPL1	current symbol		MGI:1261415	Sgpl1	sphingosine phosphate lyase 1	Gene	20397	MP:0001147	small testis (details)
SGPL1	current symbol		MGI:1261415	Sgpl1	sphingosine phosphate lyase 1	Gene	20397	MP:0001156	abnormal spermatogenesis (details)
SGPL1	current symbol		MGI:1261415	Sgpl1	sphingosine phosphate lyase 1	Gene	20397	MP:0001179	thick alveolar septum (details)
SGPL1	current symbol		MGI:1261415	Sgpl1	sphingosine phosphate lyase 1	Gene	20397	MP:0001262	decreased body weight (details)	v
SGPL1	current symbol		MGI:1261415	Sgpl1	sphingosine phosphate lyase 1	Gene	20397	MP:0001577	anemia (details)	v
SGPL1	current symbol		MGI:1261415	Sgpl1	sphingosine phosphate lyase 1	Gene	20397	MP:0001614	abnormal blood vessel morphology (details)	v
SGPL1	current symbol		MGI:1261415	Sgpl1	sphingosine phosphate lyase 1	Gene	20397	MP:0001732	postnatal growth retardation (details)
SGPL1	current symbol		MGI:1261415	Sgpl1	sphingosine phosphate lyase 1	Gene	20397	MP:0001823	thymus hypoplasia (details)
SGPL1	current symbol		MGI:1261415	Sgpl1	sphingosine phosphate lyase 1	Gene	20397	MP:0001859	kidney inflammation (details)	v
SGPL1	current symbol		MGI:1261415	Sgpl1	sphingosine phosphate lyase 1	Gene	20397	MP:0001914	hemorrhage (details)
SGPL1	current symbol		MGI:1261415	Sgpl1	sphingosine phosphate lyase 1	Gene	20397	MP:0001925	male infertility (details)
SGPL1	current symbol		MGI:1261415	Sgpl1	sphingosine phosphate lyase 1	Gene	20397	MP:0001926	female infertility (details)
SGPL1	current symbol		MGI:1261415	Sgpl1	sphingosine phosphate lyase 1	Gene	20397	MP:0002083	premature death (details)
SGPL1	current symbol		MGI:1261415	Sgpl1	sphingosine phosphate lyase 1	Gene	20397	MP:0002123	abnormal hematopoiesis (details)	v
SGPL1	current symbol		MGI:1261415	Sgpl1	sphingosine phosphate lyase 1	Gene	20397	MP:0002124	abnormal red blood cell (details)	v
SGPL1	current symbol		MGI:1261415	Sgpl1	sphingosine phosphate lyase 1	Gene	20397	MP:0002135	abnormal kidney morphology (details)	v
SGPL1	current symbol		MGI:1261415	Sgpl1	sphingosine phosphate lyase 1	Gene	20397	MP:0002136	abnormal kidney physiology (details)	v
SGPL1	current symbol		MGI:1261415	Sgpl1	sphingosine phosphate lyase 1	Gene	20397	MP:0002223	lymphoid hypoplasia (details)
SGPL1	current symbol		MGI:1261415	Sgpl1	sphingosine phosphate lyase 1	Gene	20397	MP:0002270	abnormal respiratory alveoli morphology (details)
SGPL1	current symbol		MGI:1261415	Sgpl1	sphingosine phosphate lyase 1	Gene	20397	MP:0002339	abnormal lymph node morphology (details)
SGPL1	current symbol		MGI:1261415	Sgpl1	sphingosine phosphate lyase 1	Gene	20397	MP:0002358	abnormal spleen periarteriolar lymphoid sheath morphology (details)
SGPL1	current symbol		MGI:1261415	Sgpl1	sphingosine phosphate lyase 1	Gene	20397	MP:0002367	abnormal thymus lobule morphology (details)
SGPL1	current symbol		MGI:1261415	Sgpl1	sphingosine phosphate lyase 1	Gene	20397	MP:0002375	abnormal thymus medulla morphology (details)
SGPL1	current symbol		MGI:1261415	Sgpl1	sphingosine phosphate lyase 1	Gene	20397	MP:0002397	abnormal bone marrow morphology (details)	v
SGPL1	current symbol		MGI:1261415	Sgpl1	sphingosine phosphate lyase 1	Gene	20397	MP:0002401	abnormal lymphopoiesis (details)	v
SGPL1	current symbol		MGI:1261415	Sgpl1	sphingosine phosphate lyase 1	Gene	20397	MP:0002722	abnormal immune system organ morphology (details)
SGPL1	current symbol		MGI:1261415	Sgpl1	sphingosine phosphate lyase 1	Gene	20397	MP:0002780	decreased circulating testosterone level (details)
SGPL1	current symbol		MGI:1261415	Sgpl1	sphingosine phosphate lyase 1	Gene	20397	MP:0002874	decreased hemoglobin content (details)	v
SGPL1	current symbol		MGI:1261415	Sgpl1	sphingosine phosphate lyase 1	Gene	20397	MP:0002875	decreased erythrocyte cell number (details)
SGPL1	current symbol		MGI:1261415	Sgpl1	sphingosine phosphate lyase 1	Gene	20397	MP:0002989	small kidney (details)	v
SGPL1	current symbol		MGI:1261415	Sgpl1	sphingosine phosphate lyase 1	Gene	20397	MP:0003091	abnormal cell migration (details)
SGPL1	current symbol		MGI:1261415	Sgpl1	sphingosine phosphate lyase 1	Gene	20397	MP:0003755	abnormal palate morphology (details)
SGPL1	current symbol		MGI:1261415	Sgpl1	sphingosine phosphate lyase 1	Gene	20397	MP:0004448	abnormal presphenoid bone morphology (details)
SGPL1	current symbol		MGI:1261415	Sgpl1	sphingosine phosphate lyase 1	Gene	20397	MP:0004537	abnormal palatine shelf (details)
SGPL1	current symbol		MGI:1261415	Sgpl1	sphingosine phosphate lyase 1	Gene	20397	MP:0004599	abnormal vertebral arch morphology (details)
SGPL1	current symbol		MGI:1261415	Sgpl1	sphingosine phosphate lyase 1	Gene	20397	MP:0004969	pale kidney (details)
SGPL1	current symbol		MGI:1261415	Sgpl1	sphingosine phosphate lyase 1	Gene	20397	MP:0004982	abnormal osteoclast morphology (details)
SGPL1	current symbol		MGI:1261415	Sgpl1	sphingosine phosphate lyase 1	Gene	20397	MP:0004984	increased osteoclast cell number (details)
SGPL1	current symbol		MGI:1261415	Sgpl1	sphingosine phosphate lyase 1	Gene	20397	MP:0005016	decreased lymphocyte cell number (details)	v
SGPL1	current symbol		MGI:1261415	Sgpl1	sphingosine phosphate lyase 1	Gene	20397	MP:0005017	decreased B cell number (details)	v
SGPL1	current symbol		MGI:1261415	Sgpl1	sphingosine phosphate lyase 1	Gene	20397	MP:0005018	decreased T cell number (details)	v
SGPL1	current symbol		MGI:1261415	Sgpl1	sphingosine phosphate lyase 1	Gene	20397	MP:0005092	decreased double-positive T cell number (details)
SGPL1	current symbol		MGI:1261415	Sgpl1	sphingosine phosphate lyase 1	Gene	20397	MP:0005097	polychromatophilia (details)
SGPL1	current symbol		MGI:1261415	Sgpl1	sphingosine phosphate lyase 1	Gene	20397	MP:0005181	decreased circulating estradiol level (details)
SGPL1	current symbol		MGI:1261415	Sgpl1	sphingosine phosphate lyase 1	Gene	20397	MP:0005325	abnormal renal glomerulus morphology (details)	v
SGPL1	current symbol		MGI:1261415	Sgpl1	sphingosine phosphate lyase 1	Gene	20397	MP:0005508	abnormal skeleton morphology (details)
SGPL1	current symbol		MGI:1261415	Sgpl1	sphingosine phosphate lyase 1	Gene	20397	MP:0005536	Leydig cell hypoplasia (details)
SGPL1	current symbol		MGI:1261415	Sgpl1	sphingosine phosphate lyase 1	Gene	20397	MP:0005565	increased blood urea nitrogen level (details)	v
SGPL1	current symbol		MGI:1261415	Sgpl1	sphingosine phosphate lyase 1	Gene	20397	MP:0005592	abnormal vascular smooth muscle morphology (details)
SGPL1	current symbol		MGI:1261415	Sgpl1	sphingosine phosphate lyase 1	Gene	20397	MP:0006379	abnormal spermatocyte morphology (details)
SGPL1	current symbol		MGI:1261415	Sgpl1	sphingosine phosphate lyase 1	Gene	20397	MP:0006380	abnormal spermatid morphology (details)
SGPL1	current symbol		MGI:1261415	Sgpl1	sphingosine phosphate lyase 1	Gene	20397	MP:0006418	abnormal testis cord formation (details)
SGPL1	current symbol		MGI:1261415	Sgpl1	sphingosine phosphate lyase 1	Gene	20397	MP:0008074	increased CD4-positive T cell number (details)
SGPL1	current symbol		MGI:1261415	Sgpl1	sphingosine phosphate lyase 1	Gene	20397	MP:0008075	decreased CD4-positive T cell number (details)
SGPL1	current symbol		MGI:1261415	Sgpl1	sphingosine phosphate lyase 1	Gene	20397	MP:0008078	increased CD8-positive T cell number (details)
SGPL1	current symbol		MGI:1261415	Sgpl1	sphingosine phosphate lyase 1	Gene	20397	MP:0008079	decreased CD8-positive T cell number (details)
SGPL1	current symbol		MGI:1261415	Sgpl1	sphingosine phosphate lyase 1	Gene	20397	MP:0008082	increased single-positive T cell number (details)
SGPL1	current symbol		MGI:1261415	Sgpl1	sphingosine phosphate lyase 1	Gene	20397	MP:0008101	lymph node hypoplasia (details)
SGPL1	current symbol		MGI:1261415	Sgpl1	sphingosine phosphate lyase 1	Gene	20397	MP:0008146	asymmetric rib-sternum attachment (details)
SGPL1	current symbol		MGI:1261415	Sgpl1	sphingosine phosphate lyase 1	Gene	20397	MP:0008209	decreased pre-B cell number (details)
SGPL1	current symbol		MGI:1261415	Sgpl1	sphingosine phosphate lyase 1	Gene	20397	MP:0008869	anovulation (details)
SGPL1	current symbol		MGI:1261415	Sgpl1	sphingosine phosphate lyase 1	Gene	20397	MP:0008871	abnormal ovarian follicle number (details)
OR51M1	human ortholog symbol		MGI:3030465	Olfr631	olfactory receptor 631	Gene	258961
OR51I2	human ortholog symbol		MGI:3030475	Olfr641	olfactory receptor 641	Gene	259075
TTC12	current symbol		MGI:2444588	Ttc12	tetratricopeptide repeat domain 12	Gene	235330
PDE3A	current symbol		MGI:1860764	Pde3a	phosphodiesterase 3A, cGMP inhibited	Gene	54611	MP:0001926	female infertility (details)
PDE3A	current symbol		MGI:1860764	Pde3a	phosphodiesterase 3A, cGMP inhibited	Gene	54611	MP:0005168	abnormal female meiosis (details)
CNTN1	current symbol		MGI:105980	Cntn1	contactin 1	Gene	12805	MP:0000746	weakness (details)
CNTN1	current symbol		MGI:105980	Cntn1	contactin 1	Gene	12805	MP:0000849	abnormal cerebellum morphology (details)
CNTN1	current symbol		MGI:105980	Cntn1	contactin 1	Gene	12805	MP:0000852	small cerebellum (details)
CNTN1	current symbol		MGI:105980	Cntn1	contactin 1	Gene	12805	MP:0000877	abnormal Purkinje cell morphology (details)
CNTN1	current symbol		MGI:105980	Cntn1	contactin 1	Gene	12805	MP:0000886	abnormal cerebellar granule layer (details)
CNTN1	current symbol		MGI:105980	Cntn1	contactin 1	Gene	12805	MP:0000889	abnormal cerebellar molecular layer (details)
CNTN1	current symbol		MGI:105980	Cntn1	contactin 1	Gene	12805	MP:0001263	weight loss (details)	v
CNTN1	current symbol		MGI:105980	Cntn1	contactin 1	Gene	12805	MP:0001265	decreased body size (details)	v
CNTN1	current symbol		MGI:105980	Cntn1	contactin 1	Gene	12805	MP:0001393	ataxia (details)
CNTN1	current symbol		MGI:105980	Cntn1	contactin 1	Gene	12805	MP:0001406	abnormal gait (details)
CNTN1	current symbol		MGI:105980	Cntn1	contactin 1	Gene	12805	MP:0001504	abnormal posture (details)
CNTN1	current symbol		MGI:105980	Cntn1	contactin 1	Gene	12805	MP:0001516	abnormal motor coordination/ balance (details)
CNTN1	current symbol		MGI:105980	Cntn1	contactin 1	Gene	12805	MP:0001524	impaired limb coordination (details)
CNTN1	current symbol		MGI:105980	Cntn1	contactin 1	Gene	12805	MP:0002066	abnormal motor capabilities/coordination/movement (details)
CNTN1	current symbol		MGI:105980	Cntn1	contactin 1	Gene	12805	MP:0002082	postnatal lethality (details)
CNTN1	current symbol		MGI:105980	Cntn1	contactin 1	Gene	12805	MP:0002961	abnormal axon guidance (details)
CNTN1	current symbol		MGI:105980	Cntn1	contactin 1	Gene	12805	MP:0003491	abnormal voluntary movement (details)
CNTN1	current symbol		MGI:105980	Cntn1	contactin 1	Gene	12805	MP:0004098	abnormal granule neuron (details)
CNTN1	current symbol		MGI:105980	Cntn1	contactin 1	Gene	12805	MP:0005150	cachexia (details)
CNTN1	current symbol		MGI:105980	Cntn1	contactin 1	Gene	12805	MP:0008143	abnormal dendrite morphology (details)
CNTN1	current symbol		MGI:105980	Cntn1	contactin 1	Gene	12805	MP:0009450	abnormal axon fasiculation (details)
CNTN1	current symbol		MGI:105980	Cntn1	contactin 1	Gene	12805	MP:0009512	abnormal cerebellar Golgi cell morphology (details)
MGAT4C	current symbol		MGI:1914819	Mgat4c	mannosyl (alpha-1,3-)-glycoprotein beta-1,4-N-acetylglucosaminyltransferase, isozyme C (putative)	Gene	67569
SYNE2	current symbol		MGI:2449316	Syne2	synaptic nuclear envelope 2	Gene	319565	MP:0000358	abnormal cell content/ morphology (details)
SYNE2	current symbol		MGI:2449316	Syne2	synaptic nuclear envelope 2	Gene	319565	MP:0001053	abnormal neuromuscular synapse morphology (details)	v
SYNE2	current symbol		MGI:2449316	Syne2	synaptic nuclear envelope 2	Gene	319565	MP:0001078	abnormal phrenic nerve morphology (details)
SYNE2	current symbol		MGI:2449316	Syne2	synaptic nuclear envelope 2	Gene	319565	MP:0001219	thickened epidermis (details)
SYNE2	current symbol		MGI:2449316	Syne2	synaptic nuclear envelope 2	Gene	319565	MP:0001953	respiratory failure (details)
SYNE2	current symbol		MGI:2449316	Syne2	synaptic nuclear envelope 2	Gene	319565	MP:0002058	neonatal lethality (details)
SYNE2	current symbol		MGI:2449316	Syne2	synaptic nuclear envelope 2	Gene	319565	MP:0002314	abnormal respiratory mechanics (details)
SYNE2	current symbol		MGI:2449316	Syne2	synaptic nuclear envelope 2	Gene	319565	MP:0002655	abnormal keratinocyte morphology (details)
SYNE2	current symbol		MGI:2449316	Syne2	synaptic nuclear envelope 2	Gene	319565	MP:0003091	abnormal cell migration (details)
FLJ32871	human synonym		MGI:1917676	Tekt5	tektin 5	Gene	70426
ZIM2	current symbol		MGI:1923887	Zim2	zinc finger, imprinted 2	Gene	76637
TBC1D22A	current symbol		MGI:1289265	Tbc1d22a	TBC1 domain family, member 22a	Gene	223754

## Sheet: Human disease(OMIM)
Input	Input Type	MGI Gene/Marker ID	Nomenclature			Human Disease (OMIM)
			Symbol	Name	Marker Type	ID	Term
TMEM56	current symbol	MGI:1923195	Tmem56	transmembrane protein 56	Gene
SH3RF2	current symbol	MGI:2444628	Sh3rf2	SH3 domain containing ring finger 2	Gene
KIAA1797	human ortholog symbol	MGI:2676921	BC057079	cDNA sequence BC057079	Gene
GABRG1	current symbol	MGI:103156	Gabrg1	gamma-aminobutyric acid (GABA) A receptor, subunit gamma 1	Gene
NEK10	current symbol	MGI:2685128	Nek10	NIMA (never in mitosis gene a)- related kinase 10	Gene
DLGAP2	current symbol	MGI:2443181	Dlgap2	discs, large (Drosophila) homolog-associated protein 2	Gene
DGKH	current symbol	MGI:2444188	Dgkh	diacylglycerol kinase, eta	Gene
GABRB1	current symbol	MGI:95619	Gabrb1	gamma-aminobutyric acid (GABA) A receptor, subunit beta 1	Gene
AAA1		No associated gene
PRRX2	current symbol	MGI:98218	Prrx2	paired related homeobox 2	Gene
ALK	current symbol	MGI:103305	Alk	anaplastic lymphoma kinase	Gene
SFMBT1	current symbol	MGI:1859609	Sfmbt1	Scm-like with four mbt domains 1	Gene
LARS	synonym	MGI:102695	Ptprf	protein tyrosine phosphatase, receptor type, F	Gene
LARS	current symbol	MGI:1913808	Lars	leucyl-tRNA synthetase	Gene
SUHW2	old symbol	MGI:1927865	Zfp280b	zinc finger protein 280B	Gene
C10orf107	human ortholog symbol	MGI:1920537	1700040L02Rik	RIKEN cDNA 1700040L02 gene	Gene
LOC138046		No associated gene
ACTN4	current symbol	MGI:1890773	Actn4	actinin alpha 4	Gene	603278	Focal Segmental Glomerulosclerosis 1; FSGS1
MAST2	current symbol	MGI:894676	Mast2	microtubule associated serine/threonine kinase 2	Gene
GRB14	current symbol	MGI:1355324	Grb14	growth factor receptor bound protein 14	Gene
SH3BP4	current symbol	MGI:2138297	Sh3bp4	SH3-domain binding protein 4	Gene
IL17RD	current symbol	MGI:2159727	Il17rd	interleukin 17 receptor D	Gene
COMMD2	current symbol	MGI:1098806	Commd2	COMM domain containing 2	Gene
FLJ37543		No associated gene
TLX1	current symbol	MGI:98769	Tlx1	T-cell leukemia, homeobox 1	Gene
MGC24039	human synonym	MGI:2444273	Dennd5b	DENN/MADD domain containing 5B	Gene
IGF1	current symbol	MGI:96432	Igf1	insulin-like growth factor 1	Gene	601489	Insulin-Like Growth Factor-Binding Protein, Acid-Labile Subunit; IGFALS
FURIN	current symbol	MGI:97513	Furin	furin (paired basic amino acid cleaving enzyme)	Gene
WWOX	current symbol	MGI:1931237	Wwox	WW domain-containing oxidoreductase	Gene
HLCS	current symbol	MGI:894646	Hlcs	holocarboxylase synthetase (biotin- [propriony-Coenzyme A-carboxylase (ATP-hydrolysing)] ligase)	Gene
CSF1	current symbol	MGI:1339753	Csf1	colony stimulating factor 1 (macrophage)	Gene	259700	Osteopetrosis, Autosomal Recessive 1; OPTB1
CSF1	current symbol	MGI:1339753	Csf1	colony stimulating factor 1 (macrophage)	Gene	265120	Surfactant Metabolism Dysfunction, Pulmonary, 1; SMDP1
SRGAP2	current symbol	MGI:109605	Srgap2	SLIT-ROBO Rho GTPase activating protein 2	Gene
SRGAP2	human synonym	MGI:2152938	Srgap3	SLIT-ROBO Rho GTPase activating protein 3	Gene
RNF144	old symbol	MGI:1344401	Rnf144a	ring finger protein 144A	Gene
ABCG5	current symbol	MGI:1351659	Abcg5	ATP-binding cassette, sub-family G (WHITE), member 5	Gene	210250	Sitosterolemia
PLEKHB2	current symbol	MGI:2385825	Plekhb2	pleckstrin homology domain containing, family B (evectins) member 2	Gene
CADPS	current symbol	MGI:1350922	Cadps	Ca2+-dependent secretion activator	Gene
HD	old symbol	MGI:96067	Htt	huntingtin	Gene	143100	Huntington Disease; HD
HD	old symbol	MGI:96173	Hoxa13	homeo box A13	Gene	140000	Hand-Foot-Uterus Syndrome
HD	synonym	MGI:1277964	Ehhadh	enoyl-Coenzyme A, hydratase/3-hydroxyacyl Coenzyme A dehydrogenase	Gene	261515	D-Bifunctional Protein Deficiency
RGS12	current symbol	MGI:1918979	Rgs12	regulator of G-protein signaling 12	Gene
CENPC1	current symbol	MGI:99700	Cenpc1	centromere protein C1	Gene
MAPK10	current symbol	MGI:1346863	Mapk10	mitogen-activated protein kinase 10	Gene
ANK2	current symbol	MGI:88025	Ank2	ankyrin 2, brain	Gene
CSPG2	old symbol	MGI:102889	Vcan	versican	Gene
CSNK1G3	current symbol	MGI:1917675	Csnk1g3	casein kinase 1, gamma 3	Gene
CYP7B1	current symbol	MGI:104978	Cyp7b1	cytochrome P450, family 7, subfamily b, polypeptide 1	Gene
NFIB	current symbol	MGI:103188	Nfib	nuclear factor I/B	Gene
2009-12-01		No associated gene
OR52D1	human ortholog symbol	MGI:3030480	Olfr646	olfactory receptor 646	Gene
C11orf47	human synonym	MGI:1924755	Dnhd1	dynein heavy chain domain 1	Gene
C14orf37	human ortholog symbol	MGI:1914669	3632451O06Rik	RIKEN cDNA 3632451O06 gene	Gene
IGF1R	current symbol	MGI:96433	Igf1r	insulin-like growth factor I receptor	Gene
ACACA	current symbol	MGI:108451	Acaca	acetyl-Coenzyme A carboxylase alpha	Gene
FCHO1	current symbol	MGI:1921265	Fcho1	FCH domain only 1	Gene
COMMD7	current symbol	MGI:1914197	Commd7	COMM domain containing 7	Gene
ITSN1	current symbol	MGI:1338069	Itsn1	intersectin 1 (SH3 domain protein 1A)	Gene
OBSCN	current symbol	MGI:2681862	Obscn	obscurin, cytoskeletal calmodulin and titin-interacting RhoGEF	Gene
ACTR2	current symbol	MGI:1913963	Actr2	ARP2 actin-related protein 2 homolog (yeast)	Gene
TCF7L1	current symbol	MGI:1202876	Tcf7l1	transcription factor 7-like 2 (T-cell specific, HMG box)	Gene
SUMF1	current symbol	MGI:1889844	Sumf1	sulfatase modifying factor 1	Gene	272200	Multiple Sulfatase Deficiency; MSD
SORCS3	current symbol	MGI:1913923	Sorcs3	sortilin-related VPS10 domain containing receptor 3	Gene
ATP7B	current symbol	MGI:103297	Atp7b	ATPase, Cu++ transporting, beta polypeptide	Gene	277900	Wilson Disease
LPIN1	current symbol	MGI:1891340	Lpin1	lipin 1	Gene
AP3S1	current symbol	MGI:1337062	Ap3s1	adaptor-related protein complex 3, sigma 1 subunit	Gene
C9orf11	human ortholog symbol	MGI:1915003	4930579C15Rik	RIKEN cDNA 4930579C15 gene	Gene
FAS	current symbol	MGI:95484	Fas	Fas (TNF receptor superfamily member 6)	Gene	152700	Systemic Lupus Erythematosus; SLE
FAS	current symbol	MGI:95484	Fas	Fas (TNF receptor superfamily member 6)	Gene	222100	Diabetes Mellitus, Insulin-Dependent; IDDM
FAS	current symbol	MGI:95484	Fas	Fas (TNF receptor superfamily member 6)	Gene	270150	Sjogren Syndrome
FAS	current symbol	MGI:95484	Fas	Fas (TNF receptor superfamily member 6)	Gene	601859	Autoimmune Lymphoproliferative Syndrome; ALPS
FAS	current symbol	MGI:95484	Fas	Fas (TNF receptor superfamily member 6)	Gene	607903	Hypotrichosis, Localized, Autosomal Recessive; LAH
COPZ1	current symbol	MGI:1929063	Copz1	coatomer protein complex, subunit zeta 1	Gene
C20orf39		No associated gene
RANGAP1	current symbol	MGI:103071	Rangap1	RAN GTPase activating protein 1	Gene
FMO5	current symbol	MGI:1310004	Fmo5	flavin containing monooxygenase 5	Gene
PIK3C2B	current symbol	MGI:2685045	Pik3c2b	phosphoinositide-3-kinase, class 2, beta polypeptide	Gene
TAF1B	current symbol	MGI:109577	Taf1b	TATA box binding protein (Tbp)-associated factor, RNA polymerase I, B	Gene
CAPN13	current symbol	MGI:2685789	Capn13	calpain 13	Gene
STAT4	current symbol	MGI:103062	Stat4	signal transducer and activator of transcription 4	Gene	222100	Diabetes Mellitus, Insulin-Dependent; IDDM
PIP5K3	old symbol	MGI:1335106	Pikfyve	phosphoinositide kinase, FYVE finger containing	Gene
TMEM16K	old symbol	MGI:2143103	Ano10	anoctamin 10	Gene
ALCAM	current symbol	MGI:1313266	Alcam	activated leukocyte cell adhesion molecule	Gene
ITGB5	current symbol	MGI:96614	Itgb5	integrin beta 5	Gene
MDS1	current symbol	MGI:1329024	Mds1	myelodysplasia syndrome 1 homolog (human)	Gene
RNF168	current symbol	MGI:1917488	Rnf168	ring finger protein 168	Gene
KIAA0232	human ortholog symbol	MGI:1261849	D5Ertd579e	DNA segment, Chr 5, ERATO Doi 579, expressed	Gene
SLC4A4	current symbol	MGI:1927555	Slc4a4	solute carrier family 4 (anion exchanger), member 4	Gene	109270	Solute Carrier Family 4 (anion Exchanger), Member 1; SLC4A1
DAP	current symbol	MGI:1918190	Dap	death-associated protein	Gene
MGC42105	human ortholog symbol	MGI:2442399	E130304F04Rik	RIKEN cDNA E130304F04 gene	Gene
SLC17A3	current symbol	MGI:2389216	Slc17a3	solute carrier family 17 (sodium phosphate), member 3	Gene
CLIC5	current symbol	MGI:1917912	Clic5	chloride intracellular channel 5	Gene
LACE1	current symbol	MGI:2148801	Lace1	lactation elevated 1	Gene
BCMP11	human synonym	MGI:2685734	Agr3	anterior gradient homolog 3 (Xenopus laevis)	Gene
MAGI2	current symbol	MGI:1354953	Magi2	membrane associated guanylate kinase, WW and PDZ domain containing 2	Gene
SLC25A13	current symbol	MGI:1354721	Slc25a13	solute carrier family 25 (mitochondrial carrier, adenine nucleotide translocator), member 13	Gene
ADAMTSL1	current symbol	MGI:1924989	Adamtsl1	ADAMTS-like 1	Gene
ITIH2	current symbol	MGI:96619	Itih2	inter-alpha trypsin inhibitor, heavy chain 2	Gene
MPP7	human synonym	MGI:1314881	Chaf1b	chromatin assembly factor 1, subunit B (p60)	Gene
MPP7	current symbol	MGI:1922989	Mpp7	membrane protein, palmitoylated 7 (MAGUK p55 subfamily member 7)	Gene
SGPL1	current symbol	MGI:1261415	Sgpl1	sphingosine phosphate lyase 1	Gene
OR51M1	human ortholog symbol	MGI:3030465	Olfr631	olfactory receptor 631	Gene
OR51I2	human ortholog symbol	MGI:3030475	Olfr641	olfactory receptor 641	Gene
TTC12	current symbol	MGI:2444588	Ttc12	tetratricopeptide repeat domain 12	Gene
PDE3A	current symbol	MGI:1860764	Pde3a	phosphodiesterase 3A, cGMP inhibited	Gene
CNTN1	current symbol	MGI:105980	Cntn1	contactin 1	Gene
MGAT4C	current symbol	MGI:1914819	Mgat4c	mannosyl (alpha-1,3-)-glycoprotein beta-1,4-N-acetylglucosaminyltransferase, isozyme C (putative)	Gene
SYNE2	current symbol	MGI:2449316	Syne2	synaptic nuclear envelope 2	Gene
FLJ32871	human synonym	MGI:1917676	Tekt5	tektin 5	Gene
ZIM2	current symbol	MGI:1923887	Zim2	zinc finger, imprinted 2	Gene
TBC1D22A	current symbol	MGI:1289265	Tbc1d22a	TBC1 domain family, member 22a	Gene

## Sheet: Genetic Association Database
Gene		2	3	4	5	6	7	8	9	10	11	13	14
	Total	AGING	CANCER	CARDIOVASCULAR	CHEMDEPENDENCY	DEVELOPMENTAL	HEMATOLOGICAL	IMMUNE	INFECTION	METABOLIC	NEUROLOGICAL	PHARMACOGENOMIC	PSYCH
TMEM56	nf
SH3RF2	nf
KIAA1797	nf
GABRG1	2				1								1
NEK10	nf
DLGAP2	nf
DGKH	1												1
GABRB1	8				3						2		3
AAA1	nf
PRRX2	nf
ALK	1												1
SFMBT1	nf
LARS	nf
SUHW2	nf
C10ORF107	nf
LOC138046	nf
ACTN4	nf
MAST2	nf
GRB14	nf
SH3BP4	nf
IL17RD	nf
COMMD2	nf
FLJ37543	nf
TLX1	nf
MGC24039	nf
IGF1	69		19	3		5		2		24		2
FURIN	1			1
WWOX	nf
HLCS	nf
CSF1	3		1					1			1
SRGAP2	nf
RNF144	nf
ABCG5	12									11	1
PLEKHB2	nf
CADPS	nf
HD	28										22		4
RGS12	nf
CENPC1	nf
MAPK10	nf
ANK2	2			2
CSPG2	nf
CSNK1G3	nf
CYP7B1	1									1
NFIB	nf
1-DEC	nf
OR52D1	nf
C11ORF47	nf
C14ORF37	nf
IGF1R	13	2	2	1					1	2	1		1
ACACA	2		2
FCHO1	nf
COMMD7	nf
ITSN1	nf
OBSCN	nf
ACTR2	nf
TCF7L1	nf
SUMF1	nf
SORCS3	nf
ATP7B	19									16
LPIN1	nf
AP3S1	nf
C9ORF11	nf
FAS	60	2	20	1			1	17	3	2	6
COPZ1	nf
C20ORF39	nf
RANGAP1	nf
FMO5	nf
PIK3C2B	nf
TAF1B	nf
CAPN13	nf
STAT4	3							3
PIP5K3	nf
TMEM16K	nf
ALCAM	nf
ITGB5	nf
MDS1	nf
RNF168	nf
KIAA0232	nf
SLC4A4	nf
DAP	nf
MGC42105	nf
SLC17A3	nf
CLIC5	nf
LACE1	nf
BCMP11	nf
MAGI2	nf
SLC25A13	3									3
ADAMTSL1	nf
ITIH2	nf
MPP7	nf
SGPL1	1										1
OR51M1	nf
OR51I2	nf
TTC12	nf
PDE3A	nf
CNTN1	nf
MGAT4C	nf
SYNE2	nf
FLJ32871	nf
ZIM2	nf
TBC1D22A	nf
