# Supplementary material for: Identification of IGF1, SLC4A4, WWOX, and SFMBT1 as Hypertension Susceptibility Genes in Han Chinese with a Genome-Wide Gene-Based Association Study
Source: PLoS One. 2012 Mar 29;7(3):e32907. doi: 10.1371/journal.pone.0032907 (PMC3315540; doi:10.1371/journal.pone.0032907)
Supplement: Table S4 — The cis-eQTL analysis of 17 genes in Table 2 identified in the present study. Gene name followed by chromosome number, RS number of cis-eQTL, beta coefficient in CLRC, beta coefficient in CLRC,BMI, p-values of the tests of beta coefficients, the maximal Spearman correlation coefficient from Geneva GenCord and MuTHER, p-value of the test of Spearman correlation, and the first and the second allele followed by an index for the direction of genetic effect and gene regulation of the YOH-associated risky alleles in the cis-eQTL (r/u, r/d, p/u and p/d denote that risky/up-regulated, risky/down-regulated, protective/up-regulated and protective/down-regulated, respectively). “NS” indicates that beta coefficient is not significant and p-value is not shown. “NC” indicates that the positive/negative of Spearman correlation coefficients from Geneva GenCord and MuTHER is not consistent. (XLS) [file pone.0032907.s006.xls]

## Sheet: eQTL
Table S4. The cis-eQTL analysis of 17 genes in Table 2 identified by the present study. Gene name followed by chromosome number, RS number of cis-eQTL, beta coefficient in CLRC, beta coefficient in CLRC,BMI, p-values of the tests of beta coefficients, the maximal Spearman correlation coefficient from Geneva GenCord and MuTHER, p-value of the test of Spearman correlation, and the first and the sec…
Gene_Chr	RS # of cis-eQTL	CLR_beta	CLR_beta_BMI	CLR_pvalue	CLR_pvalue_BMI	Rho	Rho_pvalue	First allele	Index 1	Second allele	Index 2
TMEM56_Chr1	rs11165334	0.379976	0.420493	0.00061292	0.00149253	0.272	0.018	A	r/u	G	p/d
KIAA1797_Chr9	rs10738571	-0.26304	-0.264406	0.009285	0.0284735	0.299	0.00636306	A	p/u	G	r/d
KIAA1797_Chr9	rs10757168	NS	-0.261537	NS	0.0315219	0.31	0.00465567	A	p/u	G	r/d
KIAA1797_Chr9	rs10811422	-0.292293	-0.3882	0.00457407	0.00177788	-0.299	0.00636306	A	p/d	G	r/u
KIAA1797_Chr9	rs1332322	-0.255294	-0.293683	0.013586	0.0158771	-0.256	0.0210629	A	p/d	C	r/u
KIAA1797_Chr9	rs2151002	NS	-0.249577	NS	0.0383791	-0.228	0.0422086	A	p/d	G	r/u
KIAA1797_Chr9	rs2383162	0.262005	0.336571	0.0108473	0.00654	0.306	0.00524767	A	r/u	G	p/d
KIAA1797_Chr9	rs4977752	0.290175	0.36996	0.009362	0.0050629	-0.257	0.0305001	A	r/d	C	p/u
KIAA1797_Chr9	rs4977848	-0.203769	-0.304514	0.0453438	0.0135053	-0.297	0.00678426	A	p/d	G	r/u
KIAA1797_Chr9	rs4978125	-0.267439	-0.306024	0.0100614	0.0126714	0.308	0.00485124	A	p/u	G	r/d
KIAA1797_Chr9	rs6475469	NS	-0.284675	NS	0.0399384	-0.272	0.020076	A	p/d	C	r/u
LARS_Chr5	rs10988	-0.265493	-0.303476	0.0213261	0.0250583	0.243	0.0372226	A	p/u	G	r/d
LARS_Chr5	rs17428724	0.26138	0.301537	0.0239789	0.0264922	0.243	0.0372226	A	r/u	G	p/d
LARS_Chr5	rs2063002	-0.26138	-0.301537	0.0239789	0.0264922	-0.283	0.0144185	A	p/d	G	r/u
LARS_Chr5	rs3749994	-0.265493	-0.303596	0.0213261	0.025039	-0.243	0.0372226	A	p/d	G	r/u
LARS_Chr5	rs7443214	0.268988	0.310201	0.0205165	0.0228582	0.283	0.0144185	A	r/u	G	p/d
GRB14_Chr2	rs12474679	-0.23073	NS	0.0313152	NS	0.27	0.019	A	p/u	G	r/d
GRB14_Chr2	rs3828191	-0.23073	NS	0.0313152	NS	0.237	0.041	A	p/u	G	r/d
GRB14_Chr2	rs670757	-0.241054	NS	0.0199023	NS	-0.255	0.027	A	p/d	G	r/u
GRB14_Chr2	rs671689	0.247078	NS	0.0172565	NS	-0.255	0.027	A	r/d	G	p/u
GRB14_Chr2	rs7568923	-0.329165	-0.493958	0.0199513	0.00385496	0.329	0.004	A	p/u	G	r/d
IGF1_Chr12	rs10860862	-0.294942	NS	0.0482839	NS	-0.307	0.00506817	A	p/d	C	r/u
IGF1_Chr12	rs5742632	-0.343903	-0.353166	0.000916751	0.00387384	NC	NC	A	p/-	G	r/-
WWOX_Chr16	rs10514440	0.594707	0.576779	0.00692008	0.0231712	0.235	0.0334974	A	r/u	G	p/d
WWOX_Chr16	rs1110559	-0.283999	-0.279444	0.00809435	0.0319445	0.25	0.0315585	A	p/u	G	r/d
WWOX_Chr16	rs1126185	0.215367	0.244403	0.0329898	0.0433635	0.231	0.0475025	A	r/u	G	p/d
WWOX_Chr16	rs11648121	0.26583	0.359698	0.0244857	0.0114437	0.229	0.0494418	A	r/u	G	p/d
WWOX_Chr16	rs12446495	NS	0.271904	NS	0.0309715	0.29	0.00815595	A	r/u	G	p/d
WWOX_Chr16	rs12600238	-0.25232	-0.331558	0.0213861	0.0120265	0.236	0.0430489	A	p/u	G	r/d
WWOX_Chr16	rs16947129	0.228576	0.27464	0.04451	0.0436916	-0.287	0.0130466	A	r/d	G	p/u
WWOX_Chr16	rs16948286	-0.42327	NS	0.0343191	NS	0.301	0.00632154	A	p/u	G	r/d
WWOX_Chr16	rs2548861	0.197863	NS	0.0431835	NS	0.275	0.0176737	A	r/u	C	p/d
WWOX_Chr16	rs3751882	0.352024	NS	0.0215291	NS	0.23	0.0376249	A	r/u	G	p/d
WWOX_Chr16	rs3764299	-0.279822	-0.386197	0.0181143	0.00685356	-0.229	0.0494418	A	p/d	G	r/u
WWOX_Chr16	rs3853362	0.403337	0.341332	0.00215479	0.0279721	0.313	0.00653386	A	r/u	C	p/d
WWOX_Chr16	rs4887942	-0.388532	-0.540283	0.00131513	0.000249703	-0.26	0.0254368	A	p/d	G	r/u
WWOX_Chr16	rs4887979	0.217382	NS	0.0498052	NS	-0.237	0.0450119	A	r/d	G	p/u
WWOX_Chr16	rs4888923	NS	0.371041	NS	0.0472974	0.264	0.0239281	A	r/u	G	p/d
WWOX_Chr16	rs6564609	0.302023	0.322956	0.0252401	0.0448378	0.244	0.037428	A	r/u	G	p/d
WWOX_Chr16	rs7190546	0.352925	0.433805	0.00835796	0.00559662	-0.242	0.0285005	A	r/d	G	p/u
WWOX_Chr16	rs7192196	NS	0.255209	NS	0.0381998	-0.245	0.0267691	A	r/d	G	p/u
WWOX_Chr16	rs7195449	-0.246344	NS	0.0228423	NS	-0.261	0.0249176	A	p/d	G	r/u
WWOX_Chr16	rs7197903	0.351896	NS	0.00307203	NS	-0.255	0.0207846	A	r/d	G	p/u
WWOX_Chr16	rs7203676	0.325469	NS	0.00724003	NS	-0.258	0.0192713	A	r/d	G	p/u
WWOX_Chr16	rs8064138	-0.300636	NS	0.0331564	NS	0.322	0.00515995	A	p/u	G	r/d
WWOX_Chr16	rs889418	-0.299549	-0.405267	0.025921	0.0118165	0.229	0.0499723	A	p/u	G	r/d
WWOX_Chr16	rs9928690	0.351295	NS	0.00407935	NS	0.247	0.0265251	A	r/u	G	p/d
HLCS_Chr21	rs1571702	0.268081	0.353006	0.0241249	0.013587	-0.273	0.01297	A	r/d	G	p/u
HLCS_Chr21	rs2835478	NS	0.331364	NS	0.0353616	0.249	0.0324046	A	r/u	C	p/d
HLCS_Chr21	rs6517385	-0.280349	-0.368394	0.00908753	0.00601474	-0.279	0.0110647	A	p/d	G	r/u
HLCS_Chr21	rs7276605	-0.233363	NS	0.0303886	NS	-0.34	0.00178787	A	p/d	C	r/u
HLCS_Chr21	rs8127595	0.328887	0.348735	0.00491282	0.0146114	0.295	0.00722285	A	r/u	G	p/d
HLCS_Chr21	rs8131621	0.262959	0.363123	0.0131818	0.00639376	0.231	0.0376238	A	r/u	G	p/d
CSF1_Chr1	rs333947	0.243346	0.284221	0.0273028	0.0317536	-0.269	0.02	A	r/d	G	p/u
CSF1_Chr1	rs333970	0.352336	0.343535	0.000740986	0.0055261	-0.249	0.0322882	A	r/d	C	p/u
CSNK1G3_Chr5	rs10519732	0.434717	NS	0.00579419	NS	0.311	0.00699207	A	r/u	G	p/d
CSNK1G3_Chr5	rs12659062	0.607412	0.547544	0.000330722	0.00732242	0.278	0.0166296	A	r/u	G	p/d
TTC12_Chr11	rs10502172	-0.446287	-0.52664	0.048682	0.0446263	0.394	0.000252	A	p/u	G	r/d
TTC12_Chr11	rs10502173	NS	0.261998	NS	0.0324322	-0.313	0.00661412	A	r/d	C	p/u
TTC12_Chr11	rs11214577	-0.46609	-0.563741	0.0387565	0.0308261	0.394	0.000252	A	p/u	G	r/d
TTC12_Chr11	rs11214589	0.451985	NS	0.0365867	NS	0.355	0.00107548	A	r/u	G	p/d
TTC12_Chr11	rs2276070	NS	0.304383	NS	0.014073	-0.313	0.00661412	A	r/d	G	p/u
TTC12_Chr11	rs2288159	NS	-0.274029	NS	0.0259461	-0.313	0.00661412	A	p/d	C	r/u
TTC12_Chr11	rs4438071	-0.433636	NS	0.0456839	NS	0.353	0.0019	A	p/u	G	r/d
TTC12_Chr11	rs4987094	NS	-0.26066	NS	0.0345662	-0.233	0.0461683	A	p/d	G	r/u
SYNE2_Chr14	rs10140978	NS	-0.339477	NS	0.0376739	-0.228	0.0394096	A	p/d	G	r/u
SYNE2_Chr14	rs1255968	NS	0.323588	NS	0.0464957	0.228	0.0394096	A	r/u	C	p/d
SYNE2_Chr14	rs1890908	NS	0.339477	NS	0.0376739	0.228	0.0394096	A	r/u	G	p/d
SYNE2_Chr14	rs4275767	NS	0.342105	NS	0.03926	0.22	0.0469037	A	r/u	C	p/d
SYNE2_Chr14	rs9944035	NS	0.423456	NS	0.0235719	-0.241	0.0386093	A	r/d	G	p/u
