# Supplementary material for: Identification of IGF1, SLC4A4, WWOX, and SFMBT1 as Hypertension Susceptibility Genes in Han Chinese with a Genome-Wide Gene-Based Association Study
Source: PLoS One. 2012 Mar 29;7(3):e32907. doi: 10.1371/journal.pone.0032907 (PMC3315540; doi:10.1371/journal.pone.0032907)
Supplement: Table S5 — The cis-eQTL analysis of 54 genes in Table 1 identified by previous GWAS in hypertension. Gene name followed by chromosome number, RS number of cis-eQTL, beta coefficient in CLRC, beta coefficient in CLRC,BMI, p-values of the tests of beta coefficients, the maximal Spearman correlation coefficient from Geneva GenCord and MuTHER, p-value of the test of Spearman correlation, and the first and the second allele followed by an index for the direction of genetic effect and gene regulation of the YOH-associated risky alleles in the cis-eQTL (r/u, r/d, p/u and p/d denote that risky/up-regulated, risky/down-regulated, protective/up-regulated and protective/down-regulated, respectively). “NS” indicates that beta coefficient is not significant and p-value is not shown. “NC” indicates that the positive/negative of Spearman correlation coefficients from Geneva GenCord and MuTHER is not consistent. (XLS) [file pone.0032907.s007.xls]

## Sheet: eQTL
Table S5. The cis-eQTL analysis of 54 genes in Table 1 identified by previous GWAS in hypertension. Gene name followed by chromosome number, RS number of cis-eQTL, beta coefficient in CLRC, beta coefficient in CLRC,BMI, p-values of the tests of beta coefficients, the maximal Spearman correlation coefficient from Geneva GenCord and MuTHER, p-value of the test of Spearman correlation, and the first…
Gene_Chr	RS # of cis-eQTL	CLR_beta	CLR_beta_BMI	CLR_pvalue	CLR_pvalue_BMI	Rho	Rho_pvalue	First allele	Index 1	Second allele	Index 2
AKAP13_Chr15	rs12901648	0.233507	0.391797	0.0304402	0.00327847	NC	NC	A	r/-	C	p/-
AKAP13_Chr15	rs12910647	-0.242351	-0.344942	0.0240475	0.00837499	NC	NC	A	p/-	G	r/-
AKAP13_Chr15	rs12911225	-0.225768	-0.345364	0.0377901	0.00970187	NC	NC	A	p/-	C	r/-
AKAP13_Chr15	rs16977252	0.307401	0.387081	0.00884685	0.00647605	-0.239	0.0309365	A	r/d	G	p/u
AKAP13_Chr15	rs2062238	-0.266313	-0.36324	0.00763373	0.00252826	0.439	8.21e-05	A	p/u	C	r/d
AKAP13_Chr15	rs2169876	-0.283232	-0.365727	0.0449758	0.0303808	-0.307	0.00775311	A	p/d	G	r/u
AKAP13_Chr15	rs2279168	0.304587	0.37032	0.00718742	0.00625448	0.265	0.0222802	A	r/u	G	p/d
AKAP13_Chr15	rs4530079	-0.216386	-0.292276	0.0240217	0.0102704	NC	NC	A	p/-	G	r/-
AKAP13_Chr15	rs4842882	-0.288115	-0.377888	0.0030692	0.00120482	NC	NC	A	p/-	G	r/-
CACNB2_Chr10	rs10828399	0.242459	NS	0.0313665	NS	-0.234	0.0448005	A	r/d	G	p/u
CACNB2_Chr10	rs10828662	-0.231712	NS	0.0255467	NS	0.251	0.0307051	A	p/u	G	r/d
CACNB2_Chr10	rs11014210	0.242679	NS	0.0314438	NS	0.281	0.0151396	A	r/u	G	p/d
CACNB2_Chr10	rs1277840	NS	-0.639495	NS	0.0424345	0.25	0.0303576	A	p/u	G	r/d
CACNB2_Chr10	rs1295882	-0.309299	NS	0.00800582	NS	-0.242	0.0360719	A	p/d	G	r/u
CACNB2_Chr10	rs16917244	NS	0.281001	NS	0.0434977	-0.254	0.0302981	A	r/d	G	p/u
CACNB2_Chr10	rs17662793	-0.253314	-0.380347	0.0495815	0.0138091	0.303	0.00878713	A	p/u	G	r/d
CACNB2_Chr10	rs2489198	NS	0.660766	NS	0.0361335	-0.301	0.00866465	A	r/d	G	p/u
CACNB2_Chr10	rs2489214	0.247875	NS	0.0224924	NS	0.244	0.0360426	A	r/u	G	p/d
CACNB2_Chr10	rs4748447	-0.25778	-0.34591	0.0414692	0.0245905	-0.294	0.0104041	A	p/d	G	r/u
CACNB2_Chr10	rs7896075	NS	0.26814	NS	0.0486836	-0.255	0.0273771	A	r/d	C	p/u
CCBE1_Chr18	rs7243833	NS	-0.320137	NS	0.0118646	-0.251	0.0228433	A	p/d	G	r/u
CDH13_Chr16	rs11150519	0.296087	NS	0.0120084	NS	-0.22	0.0472743	A	r/d	G	p/u
CDH13_Chr16	rs12933472	-0.267575	NS	0.0155071	NS	0.261	0.0203846	A	p/u	G	r/d
CDH13_Chr16	rs1559310	-0.262219	NS	0.0460926	NS	-0.281	0.0120225	A	p/d	C	r/u
CSK_Chr15	rs1378942	-0.27954	-0.401568	0.0338618	0.0119659	0.339	0.00184574	A	p/u	C	r/d
FIGN_Chr2	rs1561606	-0.229371	-0.258451	0.0280256	0.0384955	0.347	0.00231962	A	p/u	G	r/d
FIGN_Chr2	rs4668424	0.21391	0.251814	0.0380524	0.0422386	0.294	0.0104028	A	r/u	G	p/d
LPP_Chr3	rs12495383	NS	-0.312396	NS	0.0296695	0.257	0.0197749	A	p/u	G	r/d
SLC24A4_Chr14	rs10135391	-0.364626	-0.35769	0.00461885	0.0180818	0.293	0.00759602	A	p/u	G	r/d
SLC24A4_Chr14	rs4900134	0.220702	0.486957	0.0400004	0.000225173	-0.243	0.0287505	A	r/d	G	p/u
TBX3_Chr12	rs3759173	0.447328	0.648475	0.0489232	0.0157253	-0.245	0.034181	A	r/d	C	p/u
